# Supplementary material for: Comparing retinotopic maps of children and adults reveals a late-stage change in how V1 samples the visual field
Source: Nat Commun. 2023 Mar 21;14:1561. doi: 10.1038/s41467-023-37280-8 (PMC10030632; doi:10.1038/s41467-023-37280-8)
Supplement: Supplementary file 4 — Source Data [file 41467_2023_37280_MOESM4_ESM.xlsx]

## Sheet: FIG1C
Subject - Adult	V1 - R2	V2 - R2	V3 - R2		Subject - Child	V1 - R2	V2 - R2	V3 - R2
1	0.764134	0.651683	0.746401		1	0.657719	0.566334	0.637308
2	0.732626	0.757333	0.754634		2	0.381559	0.450579	0.394315
3	0.730777	0.719078	0.697991		3	0.584446	0.502925	0.492488
4	0.763751	0.732039	0.767811		4	0.741444	0.71292	0.724667
5	0.797558	0.688451	0.718954		5	0.450291	0.418283	0.397803
6	0.791164	0.747026	0.725963		6	0.679434	0.630968	0.715626
7	0.69878	0.694348	0.663659		7	0.65698	0.691461	0.747171
8	0.72168	0.710686	0.695047		8	0.657169	0.732968	0.765288
9	0.773449	0.782148	0.789389		9	0.693867	0.690742	0.710065
10	0.761986	0.687475	0.714443		10	0.62394	0.650436	0.757995
11	0.662964	0.707726	0.735543		11	0.50993	0.472233	0.454719
12	0.74542	0.705368	0.722326		12	0.439833	0.439195	0.446846
13	0.645119	0.454747	0.536517		13	0.60082	0.449853	0.37027
14	0.784454	0.779893	0.808407		14	0.741811	0.68545	0.709629
15	0.751436	0.721432	0.686209		15	0.683593	0.624818	0.737782
16	0.659598	0.640532	0.630244		16	0.717378	0.682303	0.634852
17	0.798269	0.756921	0.737548		17	0.670606	0.700888	0.762374
18	0.769118	0.716178	0.739257		18	0.81254	0.770501	0.810747
19	0.786277	0.706881	0.679457		19	0.596275	0.709409	0.744693
20	0.780069	0.738526	0.717497		20	0.720186	0.687332	0.7513
21	0.686196	0.672237	0.685465		21	0.512577	0.434812	0.511479
22	0.762168	0.641298	0.621582		22	0.609671	0.634054	0.610744
23	0.748291	0.687774	0.72243		23	0.620306	0.389552	0.561117
24	0.666082	0.644566	0.662379		24	0.738846	0.719106	0.683744
					25	0.647025	0.610822	0.683962

## Sheet: FIG2
Subject - Adult	V1 - LH	V1 - RH	V2 - LH	V2 - RH	V3 - LH	V3 - RH		Subject - Child	V1 - LH	V1 - RH	V2 - LH	V2 - RH	V3 - LH	V3 - RH
1	1211.43	938.961	1040.9	1085.47	893.051	768.069		1	1416.69	1269.73	1482.24	1444.55	784.63	963.208
2	1032.27	946.913	1079.89	1174.61	1013.33	1101.29		2	698.31	708.312	907.284	746.143	530.788	515.446
3	1750.16	1349.59	1477.89	1151.48	1070.09	675.009		3	1196.42	1216.95	1147.21	897.481	867.335	886.656
4	895.621	979.7	1030.04	1033.55	794.405	745.714		4	1134.07	1369.85	1134.67	1115.62	1032.01	910.459
5	808.301	866.971	726.57	906.378	621.425	654.662		5	1212.29	1422.1	978.77	1284.32	828.843	668.113
6	961.859	1189.29	995.018	859.656	715.949	853.441		6	669.551	1079.54	697.197	899.359	804.63	800.165
7	1210.05	998.977	1402.42	1010.52	954.01	886.07		7	796.988	813.963	857.985	1099.61	903.013	715.99
8	1321.34	1076.59	1423.23	937.914	925.199	943.351		8	895.993	894.087	1012.03	890.495	822.242	871.237
9	921.788	962.596	1052.86	877.358	748.366	847.342		9	1131.04	1051.19	1007.32	1350.85	815.676	959.175
10	1216.77	1181.67	973.076	963.087	743.988	755.196		10	747.262	1266	575.638	754.403	595.783	668.266
11	1008.18	791.773	1032.82	936.656	995.24	787.553		11	812.712	962.888	1081.28	1057.74	816.218	856.655
12	1268.63	1083.07	1038.43	931.03	969.017	680.068		12	1030.68	888.081	1160.66	955.313	693.851	887.448
13	860.829	887.619	591.214	650.984	548.795	758.686		13	781.116	727.523	776.354	564.991	674.384	604.704
14	907.982	778.042	1000.43	843.862	650.49	938.249		14	917.482	898.62	895.872	842.855	662.818	698.716
15	938.809	979.047	932.718	1080.56	863.899	754.644		15	1255.35	1495.46	1278.19	1219.13	945.282	933.007
16	1117	903.073	1017.86	1018.47	756.213	801.792		16	595.81	701.786	919.804	797.155	632.898	717.986
17	1340.25	986.885	960.448	1017.12	795.793	791.698		17	707.234	878.519	976.561	966.797	880.769	604.293
18	1418.38	1239.14	1518	1407.55	1099.95	811.06		18	934.406	762.756	997.965	1090.87	1020.99	902.604
19	998.033	984.789	836.888	850.74	758.509	603.691		19	699.323	661.106	757.739	796.462	638.323	752.719
20	672.68	694.614	897.613	1059.17	1385.55	931.844		20	965.326	1228.92	940.613	1218.35	1069.5	1147.77
21	1242.19	1297.73	1033.83	830.059	707.597	502.119		21	1609.46	1702.38	1404.88	1284.37	981.559	1022.99
22	999.6	849.843	965.514	981.936	895.018	862.538		22	1013.69	976.744	1047.96	914.013	927.21	974.528
23	801.074	1029.84	922.866	1065.06	935.328	805.93		23	1210.76	888.52	1128.88	619.28	772.432	556.478
24	1778.03	1428.14	1713.04	1266.54	1068.12	1157.31		24	1504.53	1274.31	1262.78	1189.35	663.663	978.481
								25	482.689	775.165	684.117	690.823	561.251	552.164

## Sheet: FIG3AB
Subject - Adult	V1	V2	V3	Cortex		Subject - Child	V1	V2	V3	Cortex
1	2150.39	2126.36	1661.12	0.19746		1	2686.42	2926.79	1747.84	0.220771
2	1979.18	2254.51	2114.62	0.246231		2	1406.62	1653.43	1046.23	0.202305
3	3099.76	2629.36	1745.1	0.200599		3	2413.37	2044.69	1753.99	0.210767
4	1875.32	2063.59	1540.12	0.194975		4	2503.91	2250.29	1942.47	0.180992
5	1675.27	1632.95	1276.09	0.190021		5	2634.39	2263.09	1496.96	0.201914
6	2151.15	1854.67	1569.39	0.189588		6	1749.09	1596.56	1604.79	0.198016
7	2209.03	2412.94	1840.08	0.225876		7	1610.95	1957.59	1619	0.19785
8	2397.94	2361.15	1868.55	0.21612		8	1790.08	1902.52	1693.48	0.244323
9	1884.38	1930.22	1595.71	0.213675		9	2182.23	2358.17	1774.85	0.196958
10	2398.44	1936.16	1499.18	0.18915		10	2013.27	1330.04	1264.05	0.189844
11	1799.95	1969.48	1782.79	0.189863		11	1775.6	2139.02	1672.87	0.216108
12	2351.69	1969.46	1649.08	0.236178		12	1918.76	2115.98	1581.3	0.191857
13	1748.45	1242.2	1307.48	0.19553		13	1508.64	1341.34	1279.09	0.167935
14	1686.02	1844.29	1588.74	0.194322		14	1816.1	1738.73	1361.53	0.200819
15	1917.86	2013.28	1618.54	0.196502		15	2750.81	2497.32	1878.29	0.203548
16	2020.07	2036.33	1558	0.195243		16	1297.6	1716.96	1350.88	0.171462
17	2327.14	1977.57	1587.49	0.227271		17	1585.75	1943.36	1485.06	0.177007
18	2657.52	2925.55	1911.01	0.203825		18	1697.16	2088.84	1923.59	0.230186
19	1982.82	1687.63	1362.2	0.219336		19	1360.43	1554.2	1391.04	0.190236
20	1367.29	1956.78	2317.39	0.227393		20	2194.24	2158.96	2217.27	0.204321
21	2539.92	1863.89	1209.72	0.202072		21	3311.84	2689.24	2004.55	0.229523
22	1849.44	1947.45	1757.56	0.18499		22	1990.44	1961.97	1901.74	0.198924
23	1830.92	1987.93	1741.26	0.19818		23	2099.28	1748.16	1328.91	0.174225
24	3206.18	2979.58	2225.43	0.247365		24	2778.84	2452.13	1642.14	0.199115
						25	1257.85	1374.94	1113.42	0.162942

## Sheet: FIG4
Subject - Adult (V1)
1	54.5317	54.5317	54.5317	54.5317	54.5317	54.5317	54.5317	54.5317	54.5317	54.5317	54.5317	54.5317	54.5317	54.5317	52.4748	52.2408	51.3314	50.1107	49.2366	48.0219	46.6512	45.7362	44.4397	42.8427	42.0077	39.8637	38.6382	37.7975	36.8516	35.8912	35.0633	34.7085	33.8103	33.1793	32.4283	32.316	31.5332	30.597	30.2305	29.4947	28.8442	28.7409	27.816	27.2176	26.4041	26.0089	24.9551	24.046	23.8576
2	78.7429	78.7429	78.7429	78.7429	78.7429	78.7429	78.7429	78.7429	78.7429	78.7429	78.6893	77.0081	75.8122	75.92	76.6409	76.8366	74.4387	74.1661	70.9802	67.678	68.0571	67.6519	66.3324	64.8161	62.3516	61.8228	60.3036	59.6984	57.481	55.5629	53.3468	51.3965	48.8707	46.3562	43.0528	42.2315	41.4977	40.1786	38.7915	37.3651	35.7126	34.6779	34.7379	34.4955	32.9481	32.4583	31.8465	30.7304	29.8441
3	105.38	105.38	105.38	105.38	105.38	105.38	105.38	105.38	105.38	105.38	105.38	105.38	105.38	105.38	105.842	101.778	99.3811	96.7934	97.0214	95.286	93.417	91.5038	86.5553	85.7285	83.6073	80.2855	77.4413	75.8882	72.8515	70.9785	68.5789	66.093	65.0737	63.0804	60.5428	59.021	56.8303	55.6236	53.6727	51.5223	50.9238	50.8239	50.5042	48.4316	47.6305	47.0097	45.4092	45.5152	45.8467
4	44.5655	44.5655	44.5655	44.5655	44.5655	44.5655	44.5655	44.5655	44.5655	44.5655	44.5655	44.5655	45.0854	46.0127	47.5427	49.2682	50.5198	52.1367	51.4674	51.6691	52.6413	52.5445	50.3529	49.0339	48.6408	51.7094	50.2204	49.1812	46.2508	44.7056	43.2542	42.1797	41.305	38.6688	37.6058	36.3482	35.0535	34.9351	33.1984	31.3397	30.2195	29.1547	28.664	27.78	27.8728	26.923	26.3791	25.8125	26.1795
5	41.1161	41.1161	41.1161	41.1161	41.1161	41.1161	41.1161	41.1161	41.1161	41.1161	41.1161	41.1161	41.1161	41.1161	41.1161	41.1161	41.1161	41.1161	41.1161	41.1161	41.4123	40.9427	41.484	41.1111	40.5834	39.8881	39.3746	37.9694	37.5709	36.3606	35.2847	34.4865	33.794	32.8669	31.9807	31.4942	30.4844	29.7889	29.7317	29.1323	28.1978	27.3296	26.8793	26.1646	25.4386	24.74	23.9732	23.1618	22.365
6	51.3442	51.3442	51.3442	51.3442	51.3442	51.3442	51.3442	51.3442	51.3442	51.3442	51.3442	51.3442	51.3442	51.3442	51.3442	51.3442	51.3442	51.3442	50.0796	48.9462	47.8612	46.3925	45.3744	44.1472	43.2044	42.1683	40.0794	38.9995	38.175	36.9445	36.5613	36.1038	35.0654	34.4631	33.4992	32.9962	32.3099	31.6052	31.4959	31.4709	31.5073	30.9604	30.9804	31.2326	31.2056	31.186	31.5828	31.6131	31.52
7	65.945	65.945	65.945	65.945	65.945	65.945	65.945	65.945	65.945	65.945	65.945	65.945	65.8516	64.2779	64.5485	66.7489	64.5927	62.007	60.1909	59.8586	58.442	57.2158	57.0219	57.1095	54.6261	55.3554	53.7714	54.4692	53.3924	51.5063	49.1262	47.7036	46.6414	46.0714	44.853	44.1746	43.0606	41.7859	41.5645	41.5433	40.5732	39.7011	38.6287	38.2895	37.7695	37.2981	36.5677	36.0632	35.5084
8	65.8656	65.8656	65.8656	65.8656	65.8656	65.8656	65.8656	65.8656	65.8656	65.8656	65.8656	65.8656	65.8656	65.8656	65.8656	65.8656	65.8656	65.8656	65.8656	65.8656	65.3553	67.121	65.7792	63.9848	63.6653	63.0161	61.7477	59.9412	60.4422	57.977	56.5025	54.9739	53.6041	52.2812	52.0429	51.2059	48.8571	48.1151	46.9807	46.271	45.0382	44.4681	43.5982	43.5408	42.9821	42.6152	43.1036	43.4279	41.8717
9	59.7347	59.7347	59.7347	59.7347	59.7347	59.7347	59.7347	59.7347	59.7347	59.7347	59.7347	59.7347	59.7347	60.3673	60.0986	58.5612	55.874	54.4352	52.2774	51.2759	51.7583	50.8285	51.3538	50.0433	49.6522	48.7999	47.9027	46.0753	44.8055	45.4046	44.8966	44.4384	44.6407	42.2869	40.6202	40.4903	39.6939	38.3917	37.3058	35.9385	35.1756	35.2835	33.1277	31.9806	31.7126	31.1743	29.9444	29.9268	29.0642
10	54.5984	54.5984	54.5984	54.5984	54.5984	54.5984	54.5984	54.5984	54.5984	54.5984	54.5984	54.5984	54.5984	54.5984	54.5984	54.5984	54.5984	54.5984	54.5984	54.3902	53.3332	53.5233	54.2729	53.8841	53.6451	52.6003	53.2917	53.085	51.7756	51.1562	50.3893	49.3503	48.7433	47.9559	47.3972	46.8904	47.2012	47.1297	46.1779	45.2187	45.304	45.8124	45.176	44.4026	42.9711	42.0663	41.5009	40.7736	40.2439
11	36.7593	36.7593	36.7593	36.7593	36.7593	36.7593	36.7593	36.7593	36.7593	36.7593	36.7593	36.7593	36.7593	36.7593	36.7593	36.7593	36.7593	36.7593	37.0377	37.1911	37.36	36.5201	36.0664	35.9881	35.5355	35.3515	35.2913	34.9174	35.3817	35.8158	36.0114	35.0555	34.9204	35.1569	35.1048	34.4627	33.7107	33.8173	33.4532	33.3333	32.5677	32.0831	31.6208	31.1881	30.3344	29.9659	30.1331	29.6965	29.4587
12	90.672	90.672	90.672	90.672	90.672	90.672	90.672	90.672	90.672	90.672	90.1902	90.4817	88.7448	88.1946	86.17	87.1259	82.769	80.5979	79.498	78.1741	78.0318	76.4848	75.21	74.4817	72.5117	71.1832	69.6367	67.0359	65.1554	64.0056	62.5771	60.4326	58.0307	56.9252	54.9512	51.8866	51.6118	49.6423	47.6517	47.0432	45.5039	44.4426	42.166	40.8574	39.9766	38.4274	37.2681	36.5475	35.1918
13	32.4847	32.4847	32.4847	32.4847	32.4847	32.4847	32.4847	32.4847	32.4847	32.4847	32.4847	32.4847	32.4847	32.4847	32.4847	32.4847	32.4847	32.4847	32.4847	32.32	31.6561	31.8455	32.4652	32.9098	33.2834	33.9143	35.8572	36.6652	38.6592	39.032	39.3666	41.1299	41.8849	42.6605	42.7929	41.862	41.3345	39.9672	39.8235	38.5478	38.6644	38.0501	37.6116	38.1142	37.9335	37.6213	36.7234	35.1077	33.9507
14	63.0645	63.0645	63.0645	63.0645	63.0645	63.0645	63.0645	63.0645	63.0645	63.0645	63.0645	66.4997	66.5856	71.3559	76.689	79.4724	76.395	72.1756	68.2941	66.1875	59.8689	57.9658	56.095	55.5708	53.0565	50.3287	47.5631	45.4409	43.6366	41.8227	40.1512	40.1698	38.444	37.6085	36.0369	35.3954	34.4561	34.1917	33.8654	33.6803	33.1662	33.3616	31.9687	31.639	31.1841	31.7845	31.318	30.4422	30.6574
15	45.5051	45.5051	45.5051	45.5051	45.5051	45.5051	45.5051	45.5051	45.5051	45.5051	45.5051	45.5051	45.5051	45.5051	45.5051	45.5051	45.5051	45.5051	45.5051	45.0019	45.1581	46.5957	47.0787	47.0739	47.4701	47.9642	47.6873	46.68	46.5047	44.9224	43.3546	43.0978	43.0117	41.5093	40.693	39.9167	39.0385	37.7489	38.2277	37.8873	37.0911	36.588	35.7542	35.6013	34.3712	33.6154	32.7734	32.8255	32.4567
16	29.5464	29.5464	29.5464	29.5464	29.5464	29.5464	29.5464	29.5464	29.5464	29.5464	29.5464	29.5464	29.5464	29.5464	29.5464	29.5464	29.5464	29.5464	29.5464	29.5464	29.5464	29.5464	29.5464	29.5464	29.9108	30.2623	30.5038	30.9552	30.5452	30.5604	30.6856	30.7313	30.5753	31.04	30.9351	31.1174	31.4402	31.2786	31.0705	31.5731	32.172	31.7102	31.7357	31.9302	32.0065	32.0208	31.5037	31.4755	30.9155
17	62.0235	62.0235	62.0235	62.0235	62.0235	62.0235	62.0235	62.0235	62.0235	62.0235	62.0235	62.0235	62.0235	62.0235	62.0235	62.0235	62.0235	61.3445	61.1508	60.9111	61.2442	59.1928	59.0015	58.9223	57.5648	57.2889	54.214	54.56	53.9823	52.9029	52.6678	51.5157	50.3596	49.5714	48.5331	47.6079	47.1475	46.066	44.4831	43.3992	43.2014	42.6425	41.8557	40.9137	40.0185	39.6842	39.4835	39.0772	38.6823
18	80.0513	80.0513	80.0513	80.0513	80.0513	80.0513	80.0513	80.0513	80.0513	80.0513	80.0513	80.0513	80.0513	80.0513	77.5998	77.4667	77.1076	75.9907	75.0834	74.3513	73.0488	73.1654	71.4205	69.5393	69.1983	68.6303	67.8596	67.1008	67.0568	65.6898	64.112	61.7447	61.032	60.023	59.4935	59.5553	57.547	56.7753	56.6089	55.5024	53.7347	50.845	49.6167	49.6356	47.4947	46.5252	45.0366	43.3537	42.6812
19	28.6783	28.6783	28.6783	28.6783	28.6783	28.6783	28.6783	28.6783	28.6783	28.6783	28.6783	28.6783	28.6783	28.6783	28.6783	28.6783	28.6783	28.6783	28.6783	28.6783	28.6783	28.6783	28.6783	28.6783	28.6783	28.6783	28.6783	28.6783	28.6783	28.5181	28.6853	28.6024	28.3307	28.2787	28.1197	27.5691	27.481	27.0394	26.7736	26.4232	26.1288	25.9846	25.8393	25.7019	25.6517	25.677	25.2405	25.2505	25.4091
20	35.9777	35.9777	35.9777	35.9777	35.9777	35.9777	35.9777	35.9777	35.9777	35.9777	35.9777	35.9777	35.9777	35.9777	35.9777	35.9777	35.2242	34.6765	34.5723	34.483	33.8024	33.371	32.5103	32.7819	33.0267	33.5944	33.323	33.7405	32.966	33.7104	33.1018	32.7816	32.2709	32.8629	33.0934	32.9341	32.6737	32.7327	32.6385	32.6644	33.7923	34.777	35.1166	36.187	35.9291	34.3203	33.3568	32.8435	33.1992
21	30.4788	30.4788	30.4788	30.4788	30.4788	30.4788	30.4788	30.4788	30.4788	30.4788	30.4788	30.4788	30.4788	30.4788	30.4788	30.4788	30.4788	30.4788	30.4788	30.4788	30.4788	30.4788	30.4788	30.4788	30.4788	30.4788	30.4788	30.4788	30.4788	30.4788	30.1628	30.1679	30.4111	30.3611	30.4031	30.1779	30.2508	30.1245	29.9702	29.7299	29.9364	29.9801	29.319	29.6321	29.1368	28.7222	28.8869	28.5979	28.7022
22	34.9674	34.9674	34.9674	34.9674	34.9674	34.9674	34.9674	34.9674	34.9674	34.9674	34.9674	34.9674	34.9674	34.9674	34.9674	34.9674	34.9674	35.0161	34.6852	35.0164	34.2137	34.639	34.5606	34.5013	32.9678	32.6916	31.2964	31.4934	31.1594	31.523	31.8666	31.8727	30.9963	30.9093	29.4857	28.8067	27.9969	28.0558	27.7483	27.104	26.6297	25.9108	25.8149	24.253	23.482	22.9864	22.1449	21.5759	20.9249
23	76.0602	76.0602	76.0602	76.0602	76.0602	76.0602	76.0602	76.0602	76.0602	76.6095	78.8615	80.9638	84.3095	83.8026	83.7136	88.9676	91.7922	98.0952	99.2689	94.9512	89.052	84.1094	79.3377	73.3766	69.3213	65.7359	62.3598	57.6877	55.2153	52.9289	51.331	49.677	47.875	46.572	45.1743	43.5928	41.9574	40.244	39.2345	37.731	36.754	35.1533	34.4506	33.4689	32.3739	31.907	30.763	30.402	29.3841
24	113.221	113.221	113.221	113.221	113.221	113.221	113.221	113.221	113.221	113.221	113.221	113.221	113.221	113.221	113.221	113.221	113.29	113.608	114.292	116.625	114.986	112.333	109.003	105.497	102.007	96.9796	93.31	89.258	87.6158	83.7391	79.9102	75.9297	74.0619	73.6363	71.6434	69.9316	68.1356	66.152	64.922	63.1833	61.8252	59.4056	57.7938	56.1134	55.3476	55.4326	53.9945	53.5713	51.9751
Subject - Adult (V2)
1	97.149	97.149	97.149	97.149	97.149	97.149	97.149	97.149	97.149	97.9156	96.2967	92.4733	92.6125	89.6129	88.999	87.0982	84.6086	81.2195	79.0696	78.0268	76.8629	77.7606	77.2516	75.9195	74.3518	73.1017	74.2866	74.1433	72.375	69.699	67.2754	65.73	59.9415	59.1898	56.4183	54.0127	52.3997	51.5215	50.3936	49.0492	46.9748	44.9276	43.769	42.1498	40.9629	40.2143	38.6367	37.0868	36.0952
2	105.756	105.756	105.756	105.756	105.756	105.756	105.756	105.756	105.256	104.123	100.784	103.654	103.7	100.873	97.2826	95.6981	92.4743	89.3514	85.9927	81.9335	77.8735	77.1638	72.5935	72.816	70.3145	67.8375	65.3553	62.7788	60.1719	57.618	55.057	54.5212	53.3892	51.4026	51.3183	52.5374	51.4427	47.9706	46.1573	44.1313	44.4281	43.3073	42.898	42.2561	41.5465	40.7769	39.2257	37.6719	36.5251
3	73.4181	73.4181	73.4181	73.4181	73.4181	73.4181	73.4181	73.4181	73.4181	73.4181	73.4181	73.4181	73.4181	73.4181	73.3903	70.9498	69.5008	68.051	66.4756	66.0652	65.5119	63.6927	61.2789	61.6212	60.8452	60.2898	58.9728	57.2644	55.6962	54.315	52.2787	52.0265	50.5088	50.0118	49.2351	48.4747	47.5174	45.9358	45.0086	44.1818	43.1677	41.9648	41.904	40.9449	39.8926	40.4473	40.3047	39.3955	38.8411
4	39.3773	39.3773	39.3773	39.3773	39.3773	39.3773	39.3773	39.3773	39.3773	39.3773	39.3773	39.3773	39.3773	39.3773	39.3773	39.3773	39.3773	39.3773	39.5433	38.2413	38.3422	38.2419	37.4976	37.4055	37.5811	38.007	37.8722	38.0019	38.0144	38.2716	37.9457	37.543	38.2851	39.6978	40.6153	41.3764	42.9723	44.8497	46.8443	48.9044	50.7281	51.4772	53.2289	54.6838	55.1075	52.1223	49.7184	48.2757	44.6506
5	54.1043	54.1043	54.1043	54.1043	54.1043	54.1043	54.1043	54.1043	54.1043	53.1157	51.4125	51.4534	51.2651	50.024	49.268	48.0416	45.181	43.4099	43.0011	43.3136	40.6818	39.2983	38.4709	37.1918	35.3521	35.2627	33.9078	32.8454	32.0747	31.0266	30.241	28.9081	28.4696	28.352	27.4856	27.4407	27.2071	26.6334	26.1812	25.8371	25.6653	24.5717	24.9334	25.2615	25.0342	24.944	24.7366	24.6568	24.5215
6	65.5205	65.5205	65.5205	65.5205	65.5205	65.5205	65.5205	65.5205	65.5205	65.5205	65.5205	65.5205	65.5205	65.5205	65.7777	65.884	67.937	70.3446	70.6967	73.1799	71.3325	72.4187	74.5814	75.8275	77.9607	81.0206	79.9612	81.607	84.4282	89.877	95.7292	96.182	99.4701	94.3261	82.5855	75.999	69.1807	63.6571	59.1753	56.2625	53.9247	50.3538	48.0107	44.3238	42.5112	41.4316	40.1887	39.0612	38.5963
7	128.04	128.04	128.04	128.04	128.04	128.04	128.04	128.04	122.784	121.14	118.703	116.038	112.42	107.819	106.142	99.4835	98.8237	95.9161	92.6643	90.7217	88.5579	87.0443	86.8228	85.83	84.974	81.7107	79.0285	76.3712	73.0052	69.3644	67.5461	63.9444	61.0048	58.1987	55.9694	55.4169	54.8754	54.7216	55.3422	55.5551	55.9441	55.876	54.6899	53.9291	53.7152	53.6843	53.1954	53.1703	52.5463
8	62.7265	62.7265	62.7265	62.7265	62.7265	62.7265	62.7265	62.7265	62.7265	62.7265	62.7265	62.7265	62.7265	62.7265	62.7481	63.1945	62.5509	62.4987	63.8429	64.059	65.0222	64.128	64.3147	62.5175	60.7519	59.9064	59.2504	59.9047	58.8858	58.8397	58.5953	57.6559	56.6987	55.6829	56.1941	55.1343	55.3251	55.4013	55.3415	54.9061	54.2949	53.5626	53.5853	51.2198	50.2201	48.6982	48.6497	47.9106	45.5555
9	67.973	67.973	67.973	67.973	67.973	67.973	67.973	67.973	67.973	67.973	67.973	67.973	67.973	67.1395	65.6714	64.2522	62.4685	63.3125	64.452	64.8701	65.3386	64.4136	62.9755	61.2815	61.3626	61.2544	60.9216	60.1778	58.5549	57.8773	57.5608	55.3081	54.9819	53.2302	51.8329	50.3924	48.7717	47.9164	48.1044	47.8247	46.8012	46.2774	47.0017	46.8895	46.4588	46.3602	45.7286	46.5876	46.4461
10	60.9158	60.9158	60.9158	60.9158	60.9158	60.9158	60.9158	60.9158	60.9158	60.9158	60.9158	60.9158	60.9158	60.9158	60.9158	61.5128	61.6442	62.5613	63.3467	62.4154	60.9888	63.0026	62.5259	63.9261	64.2559	63.9657	63.3052	63.3221	61.7282	61.3623	60.4655	58.702	56.0804	55.7141	55.4216	52.3137	52.1916	52.5553	51.4003	50.7553	47.7168	46.7875	45.1733	43.5241	41.3445	40.138	39.1532	38.2968	37.7178
11	77.1451	77.1451	77.1451	77.1451	77.1451	77.1451	77.1451	77.1451	77.1451	77.722	78.1019	80.5504	82.4195	85.0275	85.4727	87.0064	86.3132	83.3706	78.3586	75.0232	71.6231	67.276	65.2059	60.8763	58.1028	54.5293	53.1871	50.5451	49.2639	47.6676	46.9564	45.6813	43.9234	42.2783	40.6335	39.0016	37.723	36.2518	36.5787	37.3487	38.252	37.7203	37.9227	37.7702	35.9345	35.1343	35.498	34.3614	33.4644
12	59.3643	59.3643	59.3643	59.3643	59.3643	59.3643	59.3643	59.3643	59.3643	59.3643	59.3643	59.3643	59.3643	59.3643	59.3643	59.7672	60.6144	62.4459	62.9907	63.6041	64.3638	66.2666	67.9613	69.4108	70.442	71.6674	69.3081	68.7785	69.8716	68.4231	69.1274	67.4779	67.6077	65.769	62.7341	60.1513	56.903	53.365	52.0935	50.8753	47.6754	45.8821	43.9921	42.2274	40.209	40.0016	39.4197	39.0169	37.5683
13	33.6757	33.6757	33.6757	33.6757	33.6757	33.6757	33.6757	33.6757	33.6757	33.6757	33.6757	33.6757	33.6757	33.6757	33.6757	33.6757	33.6757	33.197	33.6917	34.3083	34.114	34.0948	34.6405	35.2857	36.7794	37.4026	40.6132	39.9777	39.1405	39.4819	40.4154	40.4175	41.0979	41.7016	42.4599	40.648	39.5556	39.8603	37.9023	38.6976	39.2863	39.8255	35.8606	36.3278	35.1107	34.1772	32.0334	31.0167	29.9907
14	87.8535	87.8535	87.8535	87.8535	87.8535	87.8535	87.8535	87.8536	87.8535	87.8535	88.9216	91.0156	92.3244	92.4523	93.8655	98.0707	100.927	98.394	99.7413	98.5173	97.3807	95.974	94.6179	89.8306	85.2999	80.8048	77.1479	74.4155	69.9181	67.0675	67.1034	63.0932	60.3879	58.1562	56.5235	55.5002	52.595	50.0044	46.8797	45.8115	43.2188	42.2594	41.3234	39.7556	38.4267	37.0174	36.1001	35.4078	34.3152
15	58.6486	58.6486	58.6486	58.6486	58.6486	58.6486	58.6486	58.6486	58.6486	58.6486	58.6486	58.6486	58.6486	58.6486	58.6486	60.2526	60.6155	58.7185	58.4381	57.4419	58.8235	58.3096	57.8555	57.8624	59.1731	62.5038	60.8825	60.9476	62.6161	63.2236	65.3193	68.078	71.0698	75.6777	74.0947	73.6097	71.1052	68.5213	68.6661	65.8914	60.2169	58.793	56.9483	58.0791	55.9405	53.4445	52.6628	51.0464	49.0283
16	75.6024	75.6024	75.6024	75.6024	75.6024	75.6024	75.6024	75.6024	75.6024	75.6024	75.6024	75.6024	77.3733	77.7377	75.8197	77.7221	76.2836	76.6341	77.7081	76.3625	75.4226	73.168	70.8259	69.0792	70.1238	67.7549	65.0292	61.0036	58.5535	56.7523	53.9163	52.4932	51.337	51.0963	48.7621	48.7524	46.2195	44.6596	43.2438	40.8	39.0836	37.8219	36.9564	35.5343	34.5568	33.5716	33.1677	33.0613	31.7613
17	64.9871	64.9871	64.9871	64.9871	64.9871	64.9871	64.9871	64.9871	64.9871	64.9871	64.9871	65.0625	64.9654	64.2136	62.174	61.7168	61.9753	60.5294	60.3784	61.4388	60.8539	59.0477	58.3728	57.7062	55.8252	54.7986	52.4208	50.354	49.3199	47.5046	47.1427	46.922	45.8573	44.8859	43.9613	44.6567	44.3187	43.8602	42.8951	40.3957	39.482	38.5126	39.1507	39.4429	38.0668	37.2843	36.6231	37.0233	36.6113
18	83.4297	83.4297	83.4297	83.4297	83.4297	83.4297	83.4297	83.4297	83.4297	83.4297	83.4297	83.4297	82.9871	84.5464	83.6919	82.6165	80.8934	82.554	81.7996	82.1795	79.2165	78.4974	75.9875	75.149	73.5739	72.8592	72.2267	71.1024	70.2575	68.8994	67.8648	66.741	66.6398	65.4844	67.7362	66.2222	67.3507	66.853	67.4271	67.1503	66.5549	67.9605	70.924	71.1815	71.7286	69.9551	70.6822	68.4802	66.7756
19	57.9126	57.9126	57.9126	57.9126	57.9126	57.9126	57.9126	57.9126	57.9126	57.9126	57.9126	54.365	52.6717	50.2448	47.2786	44.18	42.7135	40.7877	38.8556	37.0879	35.4858	34.1464	33.0208	32.0528	31.7466	31.6672	31.8614	31.2316	31.0052	31.0753	30.3761	30.0368	29.3839	29.2592	29.1845	28.7762	27.928	27.7177	26.4685	26.1415	26.0399	26.1298	27.0512	27.0077	26.8757	26.9931	27.0365	26.8255	26.9058
20	54.5772	54.5772	54.5772	54.5772	54.5772	54.5772	54.5772	54.5772	54.5772	54.5772	54.5772	54.5772	54.5772	54.5772	54.5772	54.5773	55.2903	57.9978	59.0142	59.3585	60.7189	61.4056	64.475	66.7853	71.4209	72.5722	75.6628	78.881	80.6462	80.7007	81.4346	78.1475	72.4573	71.2291	68.025	65.0491	62.7813	61.3322	58.7143	56.0107	54.807	53.3138	50.843	50.3008	48.7729	46.8529	45.8802	44.3747	43.338
21	56.1753	56.1753	56.1753	56.1753	56.1753	56.1753	56.1753	56.1753	56.1753	56.1753	56.1753	56.1753	56.1753	56.1753	55.9752	56.1633	55.9939	56.2694	55.2684	53.098	51.6847	50.8248	51.2606	50.8749	50.2171	49.7078	49.599	49.1037	49.1096	49.3583	48.3523	48.3228	47.4057	46.5284	46.0861	45.5298	45.3807	45.5505	47.403	47.3913	46.5499	46.56	48.1944	49.5744	49.5483	50.2959	48.7559	47.3977	47.9083
22	72.4227	72.4227	72.4227	72.4227	72.4227	72.4227	72.4227	72.4227	72.4227	72.4227	72.4227	73.0593	74.1223	74.798	75.0209	75.1248	71.981	70.8516	70.8337	72.2364	70.6341	68.3222	67.6238	66.7565	65.7826	67.6933	70.3606	72.039	73.3793	71.4602	69.5158	67.1731	65.2816	65.4106	61.6953	57.8442	58.4879	56.9196	58.2201	58.2975	56.5845	53.1839	50.592	47.7555	46.84	44.451	42.4624	40.4774	39.5341
23	44.6031	44.6031	44.6031	44.6031	44.6031	44.6031	44.6031	44.6031	44.6031	44.6031	44.6031	44.6031	44.6031	44.6031	44.6031	44.6031	44.6031	44.6031	44.6031	43.7109	44.2381	44.7936	45.5409	45.0175	45.2127	45.8821	46.0722	46.6416	45.7039	46.2908	46.1327	46.3944	46.2094	44.0185	43.4552	45.3562	45.4907	45.6147	45.9865	46.816	47.7086	47.8883	47.0084	46.8685	47.5822	47.8552	47.9111	48.2045	47.1025
24	96.5753	96.5753	96.5753	96.5753	96.5753	96.5753	96.5753	96.5753	96.5753	94.3328	91.5958	89.8546	88.1	84.4811	81.8837	80.5674	79.2507	79.96	78.9713	76.7942	73.9115	71.5165	71.3916	69.6138	68.4589	66.7834	66.5171	64.3571	64.3947	63.1732	61.9612	62.2616	61.3797	59.7277	59.0408	58.6173	58.3914	57.336	57.0638	57.4365	58.0277	57.3452	57.8565	58.1388	57.9499	59.0943	60.941	62.2785	62.064
Subject - Adult (V3)
1	62.4587	62.4587	62.4587	62.4587	62.4587	62.4587	62.4587	62.4587	62.4587	62.4587	62.4587	62.4587	62.4587	60.9706	58.1736	57.3693	56.0637	54.1706	51.8506	49.7628	49.0807	48.2583	47.1444	45.6302	42.3995	41.5909	40.0662	38.034	37.7853	37.3052	37.0383	36.7619	36.7618	37.1456	37.2712	36.7595	35.7611	36.1974	35.8289	35.0959	35.3202	34.6108	34.1883	33.6187	33.5046	32.6202	31.7989	30.5514	29.8662
2	74.4205	74.4205	74.4205	74.4205	74.4205	74.4205	74.4205	74.4205	74.4205	74.4205	72.8234	68.7823	64.7585	61.9251	60.0077	58.0801	56.0814	56.0088	56.0883	54.459	53.0203	51.4766	50.5556	49.6886	49.1694	48.6408	45.6687	44.5539	41.7519	40.5443	39.8481	38.8235	37.8235	35.988	34.5016	34.4957	33.5225	33.2317	30.8009	30.5859	29.5478	28.8551	27.9263	27.732	26.9339	26.5553	26.0611	25.0065	24.4233
3	84.1044	84.1044	84.1044	84.1044	84.1044	84.1044	84.1044	84.1044	84.624	84.5064	84.3702	85.0148	91.5745	92.3121	94.4696	92.0179	93.399	95.114	90.1599	87.9762	81.831	78.2887	78.0258	74.2094	68.4393	67.6738	66.3678	61.3898	59.5872	56.7395	52.7305	50.1604	46.9235	43.6491	41.6689	39.6675	37.3201	36.4008	35.3699	34.377	33.4466	33.7398	33.8923	32.3922	31.396	30.3126	30.4464	30.2506	30.1606
4	58.5207	58.5207	58.5207	58.5207	58.5207	58.5207	58.5207	58.5207	58.5207	58.5207	58.5207	59.432	60.4953	58.1222	59.3417	60.252	59.911	60.5726	61.952	64.0484	64.5469	64.3396	64.1606	62.7062	60.9026	60.1072	58.6518	56.025	54.1573	50.451	48.3268	46.7314	47.0079	46.0013	44.213	43.9797	43.4428	41.4893	39.2429	38.5816	36.4605	35.4841	34.8657	32.8028	32.5699	31.7012	32.125	31.425	31.093
5	29.0633	29.0633	29.0633	29.0633	29.0633	29.0633	29.0633	29.0633	29.0633	29.0633	29.0633	29.0633	29.0633	29.0633	29.0633	29.0633	29.0633	29.0633	29.0633	29.0633	29.2267	30.062	30.5094	30.6179	31.3093	30.89	31.4223	31.0404	31.193	32.4378	32.3944	31.343	31.8797	31.8046	32.6407	32.5051	33.5102	34.2844	35.2037	35.4138	35.6698	34.8959	34.8203	33.3505	31.2863	29.8251	27.6483	25.7455	25.2602
6	42.1414	42.1414	42.1414	42.1414	42.1414	42.1414	42.1414	42.1414	42.1414	42.1414	42.1414	42.1414	42.1414	41.427	39.853	39.4075	38.9383	38.1557	36.7307	35.5302	34.9143	35.0897	33.897	33.1644	32.9476	32.9005	32.505	32.1573	31.3593	31.3991	31.9522	30.8598	30.5994	30.1373	30.0507	30.035	28.7305	28.5393	27.5877	26.8712	26.259	25.6294	24.9894	25.0106	24.7933	24.2571	24.1352	23.0008	23.0294
7	43.8957	43.8957	43.8957	43.8957	43.8957	43.8957	43.8957	43.8957	43.8957	43.8957	43.8957	43.8957	43.8957	43.8957	43.8957	43.7166	43.2651	42.3785	42.886	42.0311	40.8154	41.5003	41.9322	41.8626	40.9953	41.3936	41.3426	40.4265	40.6185	40.3077	39.6751	39.0519	38.8872	37.8684	37.761	37.1363	37.4049	36.6064	36.0816	35.6641	35.439	35.2611	35.6382	34.8577	35.2602	34.134	33.2322	33.7671	33.3756
8	94.7546	94.7546	94.7546	94.7546	94.7546	94.7546	94.7546	94.7546	94.7546	94.7546	94.3756	93.5056	95.5119	100.617	103.337	106.629	110.527	108.292	105.533	98.3814	96.5232	92.0268	84.4042	86.1215	81.8366	81.5528	76.3063	72.2796	68.565	63.3535	59.1744	56.8337	56.188	53.0193	50.8151	48.7622	48.0871	45.2249	43.957	42.4171	41.3996	40.1378	37.9079	36.3417	35.6119	33.5914	32.5757	31.7072	30.6904
9	65.9829	65.9829	65.9829	65.9829	65.9829	65.9829	65.9829	65.9829	66.5714	69.3361	75.1747	78.8581	77.7213	80.4531	78.2425	73.9039	70.1808	71.365	64.1023	64.0893	58.9538	53.5687	50.3574	46.2275	44.2814	42.4919	40.031	39.1698	40.1335	39.5127	38.0778	38.1393	37.5514	35.7426	35.4892	35.5369	34.5702	34.4897	33.0458	32.8469	30.908	29.4598	28.8023	28.0776	27.0496	27.1198	27.5186	28.0879	27.5026
10	48.8639	48.8639	48.8639	48.8639	48.8639	48.8639	48.8639	48.8639	48.8639	48.8639	48.8639	48.9599	49.8972	50.0674	49.9164	50.7693	52.4811	53.2325	51.9995	51.2973	51.7178	51.3037	50.6311	51.1164	50.9815	51.494	51.3005	50.986	51.3136	49.7357	47.7217	45.4043	44.2286	44.8145	43.6271	42.6017	41.4929	41.9604	41.6543	41.3674	42.2213	40.8851	41.2471	41.6762	42.4083	42.1584	41.1782	39.9734	39.7888
11	66.5412	66.5412	66.5412	66.5412	66.5412	66.5412	66.5412	64.541	59.1165	55.5465	55.7127	51.8959	50.9931	49.6577	47.0299	46.4299	45.8645	41.6448	40.2788	39.498	38.7556	36.0745	34.573	32.5305	32.3323	31.6437	29.7581	28.7332	27.8483	27.4869	26.9171	25.5644	25.4579	24.639	23.6532	23.0448	22.8001	22.6854	21.6676	21.1362	20.5735	20.4595	20.0046	20.0626	20.4303	20.4072	20.145	20.349	20.5357
12	27.873	27.873	27.873	27.873	27.873	27.873	27.873	27.873	27.873	27.873	27.873	27.873	27.873	27.873	27.873	27.873	27.873	27.873	27.873	27.589	27.5067	28.0773	27.944	27.2634	26.9285	25.9817	25.6553	24.6529	24.2787	22.9852	22.2313	21.5618	21.2572	20.5826	19.8367	19.3732	19.1803	18.7193	18.4548	18.5739	18.659	18.7738	18.4824	18.4785	18.1839	17.9997	17.7066	17.7791	17.7214
13	49.4567	49.4567	49.4567	49.4567	49.4567	49.4567	49.4567	49.4567	49.4567	49.4567	49.4567	49.4567	49.4567	49.7787	50.5888	53.7215	56.9917	60.3836	63.8251	67.3367	67.1698	67.3685	68.7848	75.3129	83.0546	89.5567	97.7933	106.879	104.711	102.802	89.069	83.5158	87.9883	78.933	73.1169	66.365	60.7436	56.1193	53.5693	48.5443	45.7468	42.6539	40.8117	37.8861	36.421	33.8616	32.6955	31.4778	29.586
14	35.22	35.22	35.22	35.22	35.22	35.22	35.22	35.22	35.22	35.22	35.22	35.22	35.22	35.22	36.1444	36.5082	35.9345	34.6172	34.5283	34.6689	35.3478	35.5638	34.0872	34.5213	34.132	33.2049	33.2359	32.8621	33.1463	31.9827	32.2595	32.1686	32.3317	32.795	33.0989	33.8803	34.0382	33.6151	33.1964	32.4896	32.1919	31.7509	30.972	31.457	31.5145	31.0669	32.5832	32.4946	31.9477
15	33.1788	33.1788	33.1788	33.1788	33.1788	33.1788	33.1788	33.1788	33.1788	33.1788	33.1788	33.1788	33.1788	33.1788	33.1788	33.1788	33.1788	33.3803	34.8007	35.6089	36.3639	39.13	38.7552	38.605	39.444	41.9423	42.5626	43.9196	46.6333	52.495	54.6866	58.8768	59.0777	62.5684	64.5855	67.0592	73.0241	72.2585	71.2119	63.8773	58.9765	53.9261	49.2151	46.5726	42.4353	40.4438	38.6202	38.4995	36.5587
16	76.4659	76.4659	76.4659	76.4659	76.4659	76.4659	76.4659	76.4659	76.4659	76.4659	76.4659	73.9523	71.2701	70.5639	67.9055	67.3459	64.2983	61.8859	60.6137	59.1235	58.3487	57.1202	57.9179	57.4912	59.177	59.9375	60.8593	64.6875	62.8016	64.319	62.0282	62.247	59.5051	58.5173	55.3792	53.1827	50.9705	47.4351	45.2655	42.5451	40.0073	38.3314	37.1403	36.0408	33.6937	32.2816	30.8034	30.2809	29.8502
17	57.2511	57.2511	57.2511	57.2511	57.2511	57.2511	57.2511	57.2511	57.2511	57.2511	56.0279	54.9604	53.6734	52.0949	52.9925	51.8981	50.853	50.7919	50.0073	48.2451	48.0322	46.9865	44.4248	43.2862	41.7166	40.9995	40.5903	39.3421	37.8373	37.1223	36.7488	35.7538	34.7279	34.6984	34.163	32.8077	32.0753	32.3467	31.7112	30.4324	29.7824	29.2665	28.5044	27.8698	26.7291	26.7691	26.4382	26.1792	25.4738
18	43.0412	43.0412	43.0412	43.0412	43.0412	43.0412	43.0412	43.0412	43.0412	43.0412	43.0412	43.0412	43.0412	43.0412	43.0412	43.0412	42.2241	41.9579	40.7054	39.8095	40.2309	39.8222	38.1631	38.6837	38.3753	38.7131	38.8347	38.6031	38.8211	38.1554	38.1536	37.4789	36.0161	34.6584	34.7395	34.6002	35.1358	35.26	34.8145	35.5326	35.3278	34.8663	34.8561	34.2783	34.3225	34.789	34.3178	34.0199	34.5048
19	72.5785	72.5785	72.5785	72.5785	72.5785	72.5785	72.5785	78.0171	82.2534	77.7342	72.3692	67.1052	62.7777	59.4159	58.534	55.8074	55.2616	53.8079	51.1775	48.6544	47.6318	45.6743	45.2508	43.9729	42.6222	42.3479	42.345	41.1223	40.0953	38.261	38.872	36.7763	36.4807	35.3596	34.4286	34.4141	33.5252	34.2878	34.9136	34.8125	34.4128	34.5005	34.2978	34.1555	34.3188	34.4788	33.5185	33.5463	32.4223
20	67.6805	67.6805	67.6805	67.6805	67.6805	67.6805	67.6805	67.6805	67.6805	67.6805	67.6805	67.6805	67.6805	67.6805	66.9671	65.2958	63.226	63.0774	63.1387	61.2484	59.8938	59.5598	59.3626	57.2048	57.4757	56.2154	55.3765	53.8215	53.3551	52.5223	50.5228	48.9739	47.3107	46.583	44.8504	44.0721	42.9788	41.1193	40.2281	39.3882	39.6248	38.6702	38.241	37.1289	37.7889	38.0096	37.0215	36.8288	36.3779
21	32.7786	32.7786	32.7786	32.7786	32.7786	32.7786	32.7786	32.7786	32.7786	32.7786	32.7786	32.7786	32.7786	32.7786	32.7786	32.7786	32.7786	32.7786	32.7786	32.7786	32.2602	31.5539	31.2938	30.127	30.1656	29.7012	29.2921	28.6445	27.2564	26.9811	26.7916	26.8768	26.8595	26.3494	26.2705	25.3495	23.7436	23.3097	23.2905	22.6778	22.8875	21.9697	22.1836	21.8271	21.5833	21.2384	20.8178	20.634	20.3509
22	42.4393	42.4393	42.4393	42.4393	42.4393	42.4393	42.4393	42.4393	42.4393	42.4393	42.4393	42.4393	42.4393	42.4393	43.2501	43.3643	41.8623	41.5661	41.7628	41.0534	41.2825	42.4218	41.762	42.2795	42.8115	42.625	41.634	41.1622	40.7475	40.195	39.0744	38.2537	37.7454	36.5309	34.9984	34.5562	33.4779	33.0853	32.9685	32.0629	31.8207	31.8662	31.0986	30.4349	29.426	29.3316	29.1666	29.2265	29.7899
23	70.016	70.016	70.016	70.016	70.016	70.016	70.016	70.016	70.016	70.4151	68.5821	68.5721	67.8579	69.5736	69.3832	65.0362	62.6826	60.4761	60.2686	58.8446	55.9442	54.4303	52.2191	51.8078	50.931	52.0286	51.0244	49.8317	48.6905	47.3391	48.3513	47.8671	48.1195	47.3717	46.8158	46.966	46.664	45.8549	44.4371	44.5342	45.2137	45.2268	43.6872	43.3176	43.8247	44.1221	42.7154	42.0819	39.5357
24	97.7278	97.7278	97.7278	97.7278	97.7278	97.7278	97.7278	97.7278	97.7278	96.1407	97.532	96.5933	98.0114	97.1206	95.8427	94.2663	92.7264	91.317	87.778	86.9726	83.6036	82.5483	79.566	74.1343	68.4459	65.2584	60.6938	56.8623	53.5508	50.2573	48.5608	46.3831	43.726	40.9708	39.4532	37.5916	36.4353	34.2764	33.5366	32.0007	30.6996	29.3021	28.1576	27.5245	27.0365	26.4	26.1081	25.1064	24.8659
Subject - Child (V1)
1	16.5413	16.5413	16.5413	16.5413	16.5413	16.5413	16.5413	16.5413	16.5413	16.5413	16.5413	16.5413	16.5413	16.5413	16.5413	16.5413	16.5413	16.5413	16.5413	16.5413	16.5413	16.5413	16.5413	16.5413	16.5413	16.5413	16.4375	16.4375	16.0061	16.0061	15.5531	15.5531	15.5531	14.8409	14.7927	14.7927	15.2967	15.2967	15.2967	15.2967	15.0054	14.9687	15.1451	15.1451	14.8428	14.7275	14.9629	14.7978	14.7958
2	65.7185	65.7185	65.7185	65.7185	65.7185	65.7185	65.7185	65.7185	65.7185	65.7185	65.7185	65.7185	65.7185	65.7185	65.7185	65.7185	65.7185	65.9057	65.195	66.8379	68.4838	68.4167	68.5886	67.9717	68.1386	70.1361	68.5872	66.9482	67.9143	68.2053	68.2091	67.1477	66.1328	67.4548	65.2916	64.3429	63.4093	62.9661	61.8303	60.7216	58.5114	57.5302	57.3226	54.8382	53.7431	52.1005	50.1961	47.7663	46.3422
3	28.8088	28.8088	28.8088	28.8088	28.8088	28.8088	28.8088	28.8088	28.8088	28.8088	28.8088	28.8088	28.8088	28.8088	28.9884	27.238	27.6526	26.6194	26.2827	26.1454	24.9542	24.6365	23.7105	24.0014	23.1281	22.5792	22.5495	22.3555	21.7964	22.1141	21.7751	21.213	21.2034	21.4479	21.506	22.3038	22.7038	22.7374	22.2204	23.1449	23.2268	23.6069	23.7056	24.1515	23.6815	24.1864	25.8125	25.6634	25.831
4	53.8285	53.8285	53.8285	53.8285	53.8285	53.8285	53.8285	53.8285	53.8285	53.8285	53.8285	53.8285	53.8285	53.8285	53.8285	53.8285	53.8285	53.8285	53.8285	53.8285	53.8285	54.4804	55.6263	56.6577	56.5764	56.6972	57.2684	57.3922	56.6415	55.7328	54.5963	53.7896	53.3118	52.2159	51.5547	51.1504	50.0818	49.9451	49.7311	48.7694	48.6842	47.3227	46.4191	45.295	44.8315	44.6207	43.7021	43.2014	42.2167
5	53.7033	53.7033	53.7033	53.7033	53.7033	53.7033	53.7033	53.7033	53.7033	53.7033	53.7033	53.7033	53.7033	53.7033	53.7033	53.7033	53.7033	53.7033	53.7033	53.7033	54.4855	54.0967	53.1398	51.9883	52.7991	51.5835	50.6901	50.1197	49.3468	49.1508	47.5656	46.8499	45.5956	44.6597	43.5724	41.5334	41.0385	40.4493	39.3933	39.2387	38.3842	37.2638	35.9491	34.9859	34.8331	34.6469	33.4506	32.6382	32.0015
6	50.7161	50.7161	50.7161	50.7161	50.7161	50.7161	50.7161	50.7161	50.7161	50.7161	50.7161	50.7161	50.7161	50.7161	50.7161	50.7161	50.7161	50.7161	50.7161	50.7161	50.7161	50.7161	50.7161	50.7161	50.7161	50.7161	50.7161	50.4857	49.2146	49.077	48.5871	47.3241	47.1815	45.6834	45.113	44.7081	43.8943	43.4411	41.296	40.3527	39.78	38.8547	38.1049	36.6253	35.9061	34.8616	34.0733	32.5692	31.7508
7	29.7496	29.7496	29.7496	29.7496	29.7496	29.7496	29.7496	29.7496	29.7496	29.7496	29.7496	29.7496	29.7496	29.7496	29.7496	29.7496	29.7496	29.7496	29.7496	29.7496	29.7496	29.7496	29.7496	29.7496	29.6086	28.8582	28.263	27.7205	27.3092	27.2108	26.5609	26.5633	25.7821	25.4517	25.4497	24.5973	23.8787	23.8093	24.2615	24.1232	24.0119	23.7514	23.9571	24.0037	23.9011	24.1409	24.035	23.6308	23.5539
8	29.8048	29.8048	29.8048	29.8048	29.8048	29.8048	29.8048	29.8048	29.8048	29.8048	29.8048	29.8048	29.8048	29.8048	29.8048	29.8048	29.8048	29.8048	29.8048	29.8048	29.8048	29.8048	29.8048	29.72	30.0974	30.5461	30.1872	30.7215	30.6402	31.1157	31.365	30.1633	30.8523	31.4029	31.7187	30.7327	30.3624	30.1073	29.8739	29.5297	29.6408	29.2213	29.1489	29.4283	29.2787	29.112	29.2959	29.0633	28.5444
9	53.1773	53.1773	53.1773	53.1773	53.1773	53.1773	53.1773	53.1773	53.1773	53.1773	53.1773	53.4687	51.9001	53.3144	56.8981	55.7803	54.7827	54.8294	54.7486	54.4295	52.5637	55.4163	53.7841	52.4649	48.2263	47.6716	47.951	48.1083	48.666	49.1653	48.9441	46.7791	46.9222	45.123	42.8682	40.5558	39.8787	38.9645	37.6281	36.0518	34.8392	34.5578	32.8245	32.076	30.3379	29.3598	28.6408	27.6603	28.0259
10	57.1091	57.1091	57.1091	57.1091	57.1091	57.1091	57.1091	57.1091	57.1091	57.1091	57.1091	57.1091	59.604	60.0945	59.9873	63.5945	65.0745	66.976	67.358	69.043	64.7323	67.8017	63.3205	58.3869	57.4959	57.5062	50.9472	51.2311	49.8254	48.1824	45.0784	42.9499	42.073	40.1156	37.4484	36.265	34.5952	32.5649	32.2145	29.4461	28.1115	27.1003	26.8611	25.6846	24.7184	24.5963	23.1258	22.716	22.1337
11	44.0427	44.0427	44.0427	44.0427	44.0427	44.0427	44.0427	44.0427	44.0427	44.0427	44.0427	44.0427	44.0427	44.0427	44.0427	44.0427	44.0427	44.0427	44.0427	44.0427	44.0427	44.0427	44.8516	45.0295	45.2753	45.9587	44.9119	44.3222	42.7354	41.7522	41.6464	41.3908	41.02	41.0087	39.6632	39.1749	39.0459	38.0515	36.8689	36.1484	35.0207	35.4353	35.1536	34.437	34.0609	33.5903	33.0473	33.6418	33.6098
12	52.142	52.142	52.1421	52.142	52.1421	52.1421	52.1421	52.1421	52.1421	52.142	52.1421	52.1421	52.1421	52.1421	51.0569	50.2718	50.2642	50.859	49.3351	48.7969	46.7283	45.9314	44.2471	42.7116	42.3905	41.2908	41.0993	39.7966	40.0992	38.8511	39.2081	38.8663	38.5341	38.1495	37.7869	37.0635	36.701	36.8206	38.0421	37.2444	37.2977	37.2783	37.8429	38.4599	39.1571	38.821	40.0793	39.8084	38.9616
13	34.6975	34.6975	34.6975	34.6975	34.6975	34.6975	34.6975	34.6975	34.6975	34.6975	34.6975	34.6975	34.6975	34.6975	34.6975	34.6975	34.6975	34.6975	34.6975	34.6975	34.6975	34.6975	34.6975	34.6975	34.6975	34.6975	34.6975	34.6975	34.6975	34.6975	34.6975	34.6975	34.6975	34.6975	34.6975	34.9461	35.2025	34.4282	34.676	34.9094	34.1692	34.5458	34.2611	34.7149	34.4009	35.0043	34.8797	35.2919	35.0814
14	48.0817	48.0817	48.0817	48.0817	48.0817	48.0817	48.0817	48.0817	48.0817	48.0817	48.0817	48.0817	48.0817	48.0817	48.0817	46.7791	46.0171	46.9874	43.6112	42.6216	41.7671	40.6702	39.6715	38.655	38.9194	37.8938	37.4874	36.8382	36.227	37.8381	37.9972	37.1997	35.9764	36.1232	36.1329	35.1753	33.88	32.9501	33.1695	33.0482	33.177	32.6136	32.3516	30.446	31.8544	32.5785	30.9573	30.3148	28.4927
15	53.7228	53.7228	53.7228	53.7228	53.7228	53.7228	53.7228	53.7228	53.7228	53.7228	53.7228	53.7228	53.7228	53.7228	53.7228	53.7228	53.7228	54.3788	54.1385	54.3511	53.4528	54.0085	54.854	54.5325	53.4834	52.9648	53.2364	50.6325	49.7962	48.8947	47.9262	46.4532	45.2795	43.6257	44.156	43.1129	41.5118	40.168	39.404	37.887	36.9695	36.6003	36.5639	35.5193	35.2525	33.8721	33.5754	32.2811	31.1154
16	20.6524	20.6524	20.6524	20.6524	20.6524	20.6524	20.6524	20.6524	20.6524	20.6524	20.6524	20.6524	20.6524	20.6524	20.6524	20.6524	20.6524	20.6524	20.6524	20.6524	20.6524	20.6524	20.6524	20.6524	20.6524	20.6524	20.6524	20.6524	20.6524	20.6524	20.6524	20.8231	20.8871	20.8871	20.2776	20.0574	20.2598	20.1081	20.4738	20.4956	19.9385	19.6214	18.9625	18.6117	18.2894	17.7392	17.4521	17.5435	17.7269
17	81.8048	81.8048	81.8048	81.8048	81.8048	81.8048	81.8048	81.8048	81.7025	83.9295	81.2264	78.3735	79.1139	75.3233	79.1261	72.0021	66.309	65.8491	68.0021	67.176	66.8612	68.1902	71.5968	73.2084	75.963	75.4321	83.404	84.4917	78.6458	75.4369	72.6055	68.6354	63.9745	59.7666	54.2298	49.0852	46.0847	45.4888	40.3702	38.7923	36.8951	35.2475	32.0854	30.3552	30.0354	27.7347	26.1133	25.3031	24.8946
18	98.5952	98.5951	98.5951	98.5951	98.5952	98.5952	98.5951	98.5951	98.5951	98.5951	98.5951	98.5952	98.5951	98.5951	95.4106	92.2458	89.7949	86.997	85.5457	83.5549	80.3301	78.122	78.6384	75.8564	73.7142	71.0274	67.5788	64.7749	64.7333	62.2146	62.215	59.817	57.2407	56.4295	53.2444	51.3494	49.7694	47.9157	46.108	44.685	44.0116	42.6529	41.3123	40.382	38.8728	37.3056	35.9147	34.3486	33.5356
19	23.0937	23.0937	23.0937	23.0937	23.0937	23.0937	23.0937	23.0937	23.0937	23.0937	23.0937	23.0937	23.0937	23.0937	23.0937	23.0937	23.0937	23.0937	23.0937	23.0937	23.3279	23.3344	23.6389	23.7793	23.4336	22.8846	23.1054	23.1716	23.6411	24.2671	24.8649	26.1709	27.0101	26.7829	26.3813	26.2042	27.7808	27.7808	28.1128	27.9649	28.1163	28.5931	29.8392	29.5014	29.792	28.5053	28.7132	29.2882	28.3153
20	31.2521	31.2521	31.2521	31.2521	31.2521	31.2521	31.2521	31.2521	31.2521	31.2521	31.2521	31.2521	31.2521	31.2521	31.2521	31.2521	31.2521	31.2521	31.2521	31.2521	31.2521	31.2521	31.2521	31.2521	31.0927	30.7521	30.663	29.6938	29.4947	29.9088	30.133	30.1105	30.5956	30.1784	29.9944	29.6077	29.5308	29.1387	28.9682	27.9979	28.5528	29.1763	28.3994	28.7189	28.0412	28.3638	28.338	26.7712	27.2023
21	52.4585	52.4585	52.4585	52.4585	52.4585	52.4585	52.4585	52.4585	52.4585	52.4585	52.4585	52.4585	52.4585	52.4585	52.4585	52.4585	52.4585	52.4585	52.4585	53.5145	53.8605	51.1408	50.4848	49.4041	48.8097	47.1021	46.9555	45.8697	44.1067	42.3834	42.3628	41.0045	40.975	41.4043	41.8521	40.4314	40.296	40.3109	40.0739	39.3005	38.6562	38.5749	37.7944	37.7306	37.7195	37.4583	37.6768	38.2869	37.9392
22	41.4046	41.4046	41.4046	41.4046	41.4046	41.4046	41.4046	41.4046	41.4046	41.4046	41.4046	41.4046	41.4046	41.4046	41.4046	41.4046	41.4046	41.4046	41.4046	41.4046	41.8974	43.338	43.6408	43.6603	44.4143	44.3767	44.1862	43.2424	42.7181	40.4762	41.1469	42.0612	41.9995	39.9562	40.2419	40.1161	38.1065	38.2156	37.8937	36.3965	36.0229	34.6695	34.1612	36.1735	35.6935	34.6273	35.3941	35.2371	34.8638
23	67.7246	67.7246	67.7246	67.7246	67.7246	67.7246	67.7246	67.7246	67.7246	67.7246	67.7246	67.7246	67.7246	67.7246	67.7246	67.7246	67.7246	65.8377	64.9515	64.4437	63.9614	61.6079	59.7685	57.8913	56.7059	54.2868	52.8356	52.703	51.108	52.0296	51.28	49.9471	48.7085	47.0522	46.5408	46.7427	46.5036	46.3073	45.1641	43.8574	42.6603	42.5286	41.2235	39.9918	39.4846	38.2506	37.9422	37.559	37.2332
24	137.337	137.337	137.337	137.337	137.337	137.337	137.337	137.337	137.337	137.337	137.337	137.337	138.025	134.694	132.251	130.266	129.303	128.333	126.368	120.549	119.294	113.511	109.532	102.851	99.1129	94.2581	92.5931	89.499	87.7235	83.7164	80.1592	75.9922	73.4745	70.1534	66.3161	63.4379	60.2805	57.6939	55.4532	53.8826	51.038	48.9513	46.6644	45.0214	43.9849	42.2804	40.9791	39.9663	38.6027
25	51.3537	51.3537	51.3537	51.3537	51.3537	51.3537	51.3537	51.3537	51.3537	51.3537	51.3537	51.3537	51.3537	51.3537	51.3537	51.3537	51.3537	51.3537	51.3537	51.3537	50.3458	49.8926	50.5305	50.4732	51.0479	49.3368	48.052	46.6872	44.8829	43.9955	44.5286	43.9999	43.9804	44.1962	42.9907	42.0527	42.6538	43.5521	43.04	43.5868	44.6815	44.0641	43.6965	44.5583	43.0913	43.28	43.5459	44.9809	45.4955
Subject - Child (V2)
1	26.6569	26.6569	26.6569	26.6569	26.6569	26.6569	26.6569	26.6569	26.6569	26.6569	26.6569	26.6569	26.6569	26.6569	26.6569	26.6569	26.6569	26.6569	26.6569	26.6569	26.6569	26.6569	26.7898	27.3152	27.2691	27.7843	28.4381	28.1286	27.8408	27.4147	27.4842	27.0761	25.8331	25.4665	25.112	24.9535	25.3567	25.8125	25.0437	24.9652	24.1942	23.4183	22.6422	22.9829	22.7788	22.4079	21.6059	21.5777	21.3502
2	51.2715	51.2715	51.2715	51.2715	51.2715	51.2715	51.2715	51.2715	51.2715	51.2715	51.2715	51.2715	51.2715	51.2715	51.2715	51.2715	51.2715	51.2715	51.2715	51.2715	51.2715	51.2448	49.5733	49.7386	49.21	49.2811	48.9964	49.0124	47.3461	46.7442	47.2205	46.5023	46.289	46.7657	47.0759	46.0178	45.0749	45.0079	44.8895	44.3019	44.4555	44.8096	44.7638	42.9159	43.2736	43.2433	43.188	43.2497	42.4736
3	33.0113	33.0113	33.0113	33.0113	33.0113	33.0113	33.0113	33.0113	33.0113	33.0113	33.0113	33.0113	33.0113	33.0113	33.0113	32.7831	32.1225	31.7527	30.4416	29.7794	29.9851	28.7154	28.1384	28.4643	28.1991	28.3051	27.9712	27.8627	28.3978	28.3217	28.8575	28.8819	28.6331	28.3865	28.5675	28.47	28.0332	28.3825	29.097	29.5625	29.6181	27.6843	26.7217	26.4049	26.824	26.817	26.6304	26.9123	27.6914
4	56.3157	56.3157	56.3157	56.3157	56.3157	56.3158	56.3157	56.3157	56.3157	56.3157	56.3157	56.3157	56.3158	56.3157	56.3158	55.9921	54.5425	55.3716	57.0841	55.5111	54.2573	52.5393	51.1665	48.7523	49.1315	48.4811	47.2938	45.7455	45.6991	46.0804	46.435	46.9256	44.9108	44.2371	42.9654	42.5198	42.3753	43.0158	43.4491	42.0033	42.4414	41.9548	42.3043	41.4172	40.6726	39.0644	38.8231	37.8388	37.4399
5	76.5872	76.5872	76.5872	76.5872	76.5872	76.5872	76.5872	76.5872	76.5872	76.5872	76.5872	76.5872	76.5872	76.5872	76.5872	76.6145	80.3111	80.4681	79.7179	78.4473	82.079	82.1569	85.4598	85.0114	84.9247	83.3045	86.9601	88.0636	86.2037	84.4675	85.7631	83.7154	80.6482	79.5147	78.3383	75.6949	74.3773	72.6113	69.8337	69.0787	67.2511	64.1142	60.4217	59.1387	58.5621	58.3223	55.9542	55.3309	54.748
6	73.5729	73.5729	73.5729	73.5729	73.5729	73.5729	73.5729	73.5729	73.5729	73.5729	73.5729	73.5729	73.5729	72.8668	74.6955	77.7164	74.9084	75.2069	75.5433	76.9124	77.8896	78.8657	80.7891	82.2536	79.8465	77.5803	78.082	78.5926	76.7176	77.3908	73.6207	71.1625	68.8983	67.3951	67.7531	65.9518	64.8144	63.0313	61.3142	62.804	59.8854	56.4093	49.4199	47.2994	46.0271	45.0835	44.7359	44.9711	45.4656
7	35.2735	35.2735	35.2735	35.2735	35.2735	35.2735	35.2735	35.2735	35.2735	35.2735	35.2735	35.2735	35.2735	35.2735	35.2735	35.2735	35.2735	35.2735	35.2735	35.2735	35.7536	33.6141	33.8491	34.0607	34.0247	33.4285	33.6571	32.98	32.1906	31.4021	30.7702	31.0405	30.6513	30.4786	29.3579	29.6411	29.0117	29.3373	28.0567	27.6334	27.5013	26.8173	26.6741	27.0266	26.7163	26.113	26.3836	26.3949	26.0501
8	61.9919	61.9919	61.9919	61.9919	61.9919	61.9919	61.9919	61.9919	61.9919	61.9919	60.553	57.4533	54.6062	52.4004	48.9137	48.8385	48.1282	44.9211	45.3891	43.6852	41.3332	41.6897	40.2495	39.1128	38.5931	37.6204	38.8684	36.2424	35.4205	34.7621	34.0099	33.8277	32.9275	32.7198	31.9888	31.5733	31.5499	32.9216	33.4282	34.5128	34.2955	34.2368	34.9217	35.4673	35.9855	36.1073	36.3606	37.1449	37.2193
9	32.3025	32.3025	32.3025	32.3025	32.3025	32.3025	32.3025	32.3025	32.3025	32.3025	32.3025	32.3025	32.3025	32.3025	32.3025	32.3025	32.3025	32.3025	32.3025	32.3025	32.3025	32.3025	32.3025	32.1702	31.3522	31.4263	31.7408	31.3812	31.5818	31.6459	31.4895	31.213	31.2567	31	30.0283	30.036	30.1056	29.8891	29.2612	28.9155	28.037	27.9707	27.3322	27.1071	27.094	27.6077	27.8888	27.2037	27.3688
10	23.5394	23.5394	23.5394	23.5394	23.5394	23.5394	23.5394	23.5394	23.5394	23.5394	23.5394	23.5394	23.5394	23.5394	23.5394	23.5394	23.5394	23.5394	23.5394	23.5394	23.5394	23.5394	23.5394	23.5394	23.5394	23.5394	23.5394	23.5394	23.5394	23.6416	24.0206	24.0206	24.0836	23.9867	23.8379	23.8629	23.4932	23.6285	23.5071	23.1311	23.0213	23.1895	23.3085	23.3136	23.0421	22.861	22.9569	22.7105	22.9673
11	46.7159	46.7159	46.7159	46.7159	46.7159	46.7159	46.7159	46.7159	46.7159	46.7159	46.7159	46.7159	46.7159	46.7159	46.7159	46.7159	46.7159	46.7159	46.2891	46.5701	47.532	48.255	49.0442	50.0611	47.7955	49.7563	49.841	49.2779	50.0514	49.6762	48.3074	46.4543	46.29	46.196	44.6356	43.5869	43.6227	41.2444	41.2489	41.3927	41.0402	40.5915	40.0004	39.7933	39.5393	38.762	37.7672	37.2454	36.9885
12	45.2905	45.2905	45.2905	45.2905	45.2905	45.2905	45.2905	45.2905	45.2905	45.2905	45.2905	45.2905	45.2905	46.0372	47.8111	47.5944	48.2156	46.2552	47.7916	46.9962	47.3723	48.0105	47.9796	49.0217	48.3201	48.557	46.7526	48.4939	48.4444	46.4454	45.8068	47.1618	48.1288	46.7356	46.5048	47.2087	51.3069	50.5851	52.3085	54.6667	55.901	54.6375	56.8805	55.0411	57.0745	53.2509	52.9197	53.2533	49.7016
13	120.455	120.455	120.455	120.455	120.455	120.455	120.455	120.455	120.455	119.772	110.421	104.526	95.0052	94.2493	88.5901	85.819	77.9208	75.0335	74.0217	70.8448	66.8589	63.5166	60.0203	57.4709	53.3402	52.1074	48.5147	46.3557	44.9405	43.9488	42.1582	41.4991	40.6391	39.9583	39.7727	38.4928	37.9622	37.832	37.37	37.1081	36.5158	35.5056	35.0656	34.1102	33.4872	32.8637	32.0461	32.4005	32.5587
14	114.031	114.031	114.031	114.031	114.031	114.031	114.031	114.031	114.031	114.031	113.475	112.761	111.982	111.035	106.307	105.918	104.731	103.521	99.0852	105.113	99.1661	102.087	98.7266	97.9707	93.8443	91.6075	87.3106	83.7925	84.6207	82.3413	81.6456	78.7719	73.3252	68.8845	66.8213	63.258	62.0299	59.0681	56.3724	54.3668	53.2128	51.0232	50.1397	48.3915	46.6836	47.2947	46.2897	46.3574	46.3958
15	37.2894	37.2894	37.2894	37.2894	37.2894	37.2894	37.2894	37.2894	37.2894	37.2894	37.2894	37.2894	37.2894	37.2894	37.2894	37.2894	37.2894	37.2894	37.2894	37.2894	37.2894	37.2894	37.6803	37.8225	38.4893	37.7633	38.7792	38.0418	37.5783	37.1208	37.1689	37.1365	36.9717	37.4366	37.0478	37.4412	37.3303	35.5958	35.3285	33.9669	34.203	34.2217	33.9256	32.8044	32.7156	32.7753	33.0498	32.6628	33.0949
16	38.1854	38.1854	38.1854	38.1854	38.1854	38.1854	38.1854	38.1854	38.1854	38.1854	38.1854	38.1854	38.1854	38.1854	38.1854	38.1854	38.1854	38.9124	39.104	37.8742	37.4342	37.4639	37.4208	37.8646	37.7253	38.9208	40.5706	41.1115	39.2454	40.0853	40.0358	39.8836	40.2789	40.1154	39.7052	39.5774	37.5194	38.0016	37.371	36.76	35.9994	37.6812	37.0481	35.9644	36.573	35.8637	35.874	36.2809	34.1785
17	56.8667	56.8667	56.8667	56.8667	56.8667	56.8667	56.8667	56.8667	56.8667	56.8667	56.8667	56.8667	56.8667	56.8667	56.8667	56.8667	56.8667	57.5661	59.2219	59.7556	58.1904	56.729	56.4944	56.1092	54.4258	54.4481	55.5971	55.5846	55.6713	54.3271	52.9808	54.2163	54.3639	54.0596	53.6756	52.2177	53.1381	53.0811	51.2971	50.6758	49.2119	49.8348	46.8802	47.6835	47.324	49.8531	46.263	44.2909	43.3056
18	81.1955	81.1955	81.1955	81.1955	81.1955	81.1955	81.1955	81.1955	81.1955	81.1955	81.1955	81.1955	81.1955	82.5241	84.4752	86.4373	87.5286	89.3306	90.0107	87.727	90.4543	93.2941	92.4682	91.386	92.8583	92.66	91.9437	89.3851	86.3071	85.6037	82.3141	81.0277	79.0672	76.974	74.0197	72.5318	73.6963	69.9143	66.8106	62.6765	60.9276	60.1959	58.1553	55.2953	53.9405	51.9878	50.1159	47.7588	47.1512
19	37.3724	37.3724	37.3724	37.3724	37.3724	37.3724	37.3724	37.3724	37.3724	37.3724	37.3724	37.3724	37.3724	37.3724	37.3724	37.3724	37.3724	38.0153	37.6713	36.7166	35.398	34.3554	34.7024	33.9426	33.3274	33.2889	32.847	32.9022	32.3883	32.8052	32.731	32.0536	31.8882	31.603	30.7576	30.328	30.1804	29.6661	29.491	29.4746	30.1674	30.3933	29.6511	29.0945	28.7701	28.6589	28.4719	28.325	28.3218
20	36.5519	36.5519	36.5519	36.5519	36.5519	36.5519	36.5519	36.5519	36.5519	36.5519	36.5519	36.5519	36.5519	36.5519	36.5519	36.5519	36.5519	36.5519	36.5519	36.5519	36.5519	36.5519	36.5519	36.5519	36.5519	36.5519	36.5992	36.5931	36.1291	36.2299	35.9439	35.3724	35.6317	35.4228	35.4304	35.1754	35.2132	35.6716	35.9315	36.2083	36.6984	36.8907	36.4587	37.1143	37.6692	37.6122	37.6948	36.8578	36.1742
21	68.6747	68.6747	68.6747	68.6747	68.6747	68.6747	68.6747	68.6747	68.6747	68.6747	68.6747	68.6747	68.6747	68.6747	68.6747	67.7322	69.3148	71.4209	71.5487	73.7142	73.7466	76.8949	75.8497	76.0017	74.9332	72.8849	73.1623	71.7426	70.4082	70.5622	69.2719	67.6002	69.8645	70.9448	69.7552	67.6808	66.1166	64.6269	64.2676	65.2408	64.1544	62.1222	62.9315	63.5182	62.6339	61.9023	61.0652	62.3115	61.3834
22	52.5236	52.5236	52.5236	52.5236	52.5236	52.5236	52.5236	52.5236	52.5236	52.5236	52.5236	52.5236	52.5236	52.5236	52.1133	53.1367	53.2081	53.4658	52.0883	54.607	56.8016	58.588	57.8641	58.2718	60.721	60.6437	61.4214	58.8131	58.3066	57.129	56.5333	56.7553	53.8951	53.6356	52.4866	51.7239	50.8321	50.8438	49.3144	48.275	50.6358	50.5554	50.019	51.0941	50.1811	50.1532	49.9186	51.1616	51.1516
23	73.6422	73.6422	73.6422	73.6422	73.6422	73.6422	73.6422	73.6422	73.6422	73.6422	73.6422	73.6422	73.6422	73.1143	72.5491	70.9472	69.687	69.6135	68.2789	66.7678	65.0812	62.9592	62.2786	60.646	58.0983	56.9609	56.6199	55.2497	56.2529	53.6847	53.7726	53.9193	52.8596	53.2888	52.6311	52.6024	52.4318	54.5806	54.6659	55.4614	56.7192	57.3563	58.1729	59.1728	59.2074	58.5461	55.1992	56.0109	52.503
24	104.414	104.414	104.414	104.414	104.414	104.414	104.414	104.414	104.414	104.414	104.398	104.044	102.519	101.494	97.5477	95.1383	95.8951	94.6263	94.5869	95.496	99.5319	102.208	100.992	100.709	99.622	95.2713	92.2181	88.1004	85.6073	80.2164	78.4543	76.1115	74.3931	73.5401	69.9483	69.3338	65.3128	62.7114	63.498	61.539	58.8265	56.0938	52.9358	50.9918	49.6152	48.6231	45.4778	44.4363	43.6921
25	43.5398	43.5398	43.5398	43.5398	43.5398	43.5398	43.5398	43.5398	43.5398	43.5398	43.5398	43.5398	43.5398	43.5398	43.5398	43.5398	43.5398	44.4707	45.4542	45.8308	45.8308	46.0126	45.6895	45.9982	46.2907	45.7553	45.4363	46.4183	46.3577	46.9039	46.7542	46.5115	46.8427	46.2683	46.6798	46.7033	46.5223	47.3176	44.7578	44.5865	44.7223	44.1254	45.9444	47.4829	47.9485	47.8158	48.1801	47.2896	48.6561
Subject - Child (V3)
1	29.9417	29.9417	29.9417	29.9417	29.9417	29.9417	29.9417	29.9417	29.9417	29.9417	29.9417	29.9417	29.9417	30.0721	30.7851	31.0699	31.9708	33.6225	33.9982	35.2524	35.6407	36.1834	35.5844	34.4422	35.3	34.2913	33.0104	31.7081	29.3399	29.5825	26.8506	26.1889	26.0646	26.6261	25.5528	25.306	24.6847	23.5601	23.2595	22.8544	22.0212	21.6531	21.8966	21.4307	20.921	19.9362	19.961	19.858	20.1056
2	49.6254	49.6254	49.6254	49.6254	49.6254	49.6254	49.6254	49.6254	49.6254	49.6254	49.6254	49.6254	49.6254	49.6254	49.6254	50.2976	49.5577	48.0177	46.5462	45.6448	44.6392	43.1843	41.6782	40.8742	40.1927	39.9847	39.3295	37.7181	35.8283	34.6794	33.4345	32.7589	31.6281	30.5627	30.1601	29.473	28.9118	28.2283	27.3441	26.6342	25.9431	25.2124	24.5658	24.4797	24.3612	23.1541	22.9313	22.8205	22.4515
3	30.7834	30.7834	30.7834	30.7834	30.7834	30.7834	30.7834	30.7834	30.7834	30.7834	30.7834	30.7834	30.7834	30.7834	30.7834	30.7834	30.7834	30.7834	30.9923	31.2085	31.407	31.4315	30.7526	30.0431	27.9251	27.0954	26.0102	25.4056	24.0328	23.237	22.9003	22.3964	22.0174	21.0241	21.0145	20.706	20.7556	20.2747	19.3548	19.0457	18.9713	18.5285	18.2994	18.1936	17.9209	18.6932	18.2434	18.2397	17.9857
4	82.1856	82.1856	82.1856	82.1856	82.1856	82.1856	82.1856	82.1856	82.1856	82.1856	82.0068	83.963	83.2524	84.5139	83.6615	81.6695	81.1499	76.7169	75.818	73.4006	70.6612	66.7064	62.6773	59.2089	56.5676	52.8406	49.3679	46.7774	43.5337	41.068	38.8584	35.7565	32.9035	32.1519	31.4518	29.4122	28.1277	27.4163	26.4993	25.2152	25.09	24.3469	23.6515	23.7052	22.2039	21.7605	21.3548	20.6066	20.1985
5	177.93	177.93	177.93	177.93	177.93	177.93	169.971	171.376	160.041	145.234	134.437	126.985	126.415	121.002	118.837	117.2	120.196	117.718	115.711	105.312	97.7236	85.5539	80.5545	75.1165	68.8664	67.1558	63.9632	61.6999	58.9984	55.9187	53.0762	50.4706	47.3596	44.4536	43.1401	41.8178	40.2421	38.7611	38.4615	37.9165	37.6779	37.0714	36.6536	35.7372	34.7834	34.3137	33.2681	32.5875	32.2341
6	32.0649	32.0649	32.0649	32.0649	32.0649	32.0649	32.0649	32.0649	32.0649	32.0649	32.0649	32.0649	32.0649	32.0649	32.0649	32.0649	32.0649	32.0649	32.0649	32.1056	31.5469	31.5203	30.4149	29.696	29.3253	28.4735	28.5844	28.2115	27.4455	27.4247	26.6513	26.0221	25.5165	25.3411	25.3963	25.2785	24.7753	25.3804	25.5591	25.7128	25.7933	26.0891	26.3232	26.6018	28.0517	28.1973	30.2428	30.4892	31.7213
7	28.4352	28.4352	28.4352	28.4352	28.4352	28.4352	28.4352	28.4352	28.4352	28.4352	28.4352	28.4352	28.4352	28.4352	28.4352	28.4352	28.4352	28.4352	28.4352	28.4352	28.4352	28.4352	28.4352	28.4352	28.4352	28.4452	27.9603	28.1159	27.7943	28.0808	27.3373	27.4295	27.6237	27.8477	27.8275	28.0748	28.5094	28.0659	28.0582	27.3349	26.9685	26.9286	26.8062	27.1964	27.0116	27.8695	27.0131	27.3767	27.2924
8	39.3194	39.3194	39.3194	39.3194	39.3194	39.3194	39.3194	39.3194	39.3194	39.3194	39.3194	39.3194	39.3194	39.3194	39.3194	38.6012	36.8704	36.5727	33.8831	32.889	32.2308	31.1657	30.6756	30.3906	29.6717	28.9692	28.5268	27.8811	27.8079	27.0626	27.0139	26.9696	26.4365	25.8151	25.6556	26.1078	25.6192	25.1231	25.0245	24.942	24.3655	24.412	24.6319	24.4042	24.5114	25.1345	24.918	24.8515	24.8411
9	24.8414	24.8414	24.8414	24.8414	24.8414	24.8414	24.8414	24.8414	24.8414	24.8414	24.8414	24.8414	24.8414	24.8414	24.8414	24.8414	24.8414	24.8414	24.8414	24.8414	24.8414	24.8414	24.7752	24.7752	24.4451	24.5303	24.4505	24.4371	23.8304	23.6237	22.7659	22.0438	21.499	20.9825	20.2906	19.8053	19.1905	18.6809	18.4383	18.4925	18.3332	17.9956	17.6033	16.864	16.8044	18.0558	18.0309	17.871	18.0663
10	34.2621	34.2621	34.2621	34.2621	34.2621	34.2621	34.2621	34.2621	34.2621	34.2621	34.2621	34.2621	34.2621	34.3565	34.1463	33.45	32.7416	32.6309	32.5737	32.0048	32.6753	32.8114	30.5046	29.2638	28.7261	28.1535	27.8324	27.768	26.572	26.2728	26.0982	26.2213	25.017	24.9589	25.1508	25.6219	25.0194	25.0953	24.5838	24.7974	24.6294	24.5279	24.4851	24.4931	24.6242	24.3273	24.7028	24.2718	23.6059
11	53.5279	53.5279	53.5279	53.5279	53.5279	53.5279	53.5279	53.5279	53.5279	53.5279	53.5279	53.5279	53.5279	55.5076	57.4892	59.4591	60.0884	61.1206	62.0584	58.1141	56.4751	57.7595	55.9033	54.7526	54.4219	52.8775	52.6169	52.1534	49.2283	46.8453	45.6624	42.7787	41.8024	41.5381	39.2742	36.5437	37.4979	37.2966	36.9168	35.539	34.2419	34.4377	34.715	33.9597	31.8879	30.8839	29.7923	28.8123	28.1639
12	37.7748	37.7748	37.7748	37.7748	37.7748	37.7748	37.7748	37.7748	37.7748	37.7748	37.7748	37.7748	38.0124	38.3788	40.9667	41.789	40.8726	39.8022	38.2991	37.5985	36.7252	36.0014	38.0178	37.8421	38.8203	38.7301	39.9484	38.4341	39.1856	41.1418	41.9626	42.1116	42.1648	43.8089	42.1911	41.8817	42.5638	42.9486	45.1893	45.859	47.0021	48.0366	48.345	49.384	48.5471	49.9707	52.4899	52.1582	51.3772
13	81.8001	81.8001	81.8001	81.8001	81.8001	81.8001	81.8001	81.8001	80.3936	74.4996	72.0678	71.4928	71.1422	68.8771	66.8299	65.2563	63.1975	60.8781	59.3053	56.7037	53.6498	52.6912	49.7918	47.9919	44.0956	42.2737	39.9656	36.8698	34.2884	32.6007	30.8615	30.1771	29.1497	27.3162	25.9702	25.5995	24.5408	24.2775	24.0171	23.7631	23.7414	24.0576	23.6404	24.1087	23.8432	24.0947	24.1213	24.7137	24.1977
14	60.5007	60.5007	60.5007	60.5007	60.5007	60.5007	60.5007	60.5007	60.5007	60.3679	61.356	66.2813	65.267	66.2449	66.786	70.9556	74.4741	72.2899	68.7446	66.9219	65.8179	66.1009	66.1656	65.9656	64.5321	67.0133	73.6666	73.4202	78.9957	85.4595	83.6139	76.9482	75.5512	65.9471	60.8306	56.1243	54.8032	51.9551	47.4659	43.2295	41.2465	37.7327	36.7164	35.0125	31.6364	29.8574	28.9116	28.5332	25.8971
15	64.5214	64.5214	64.5214	64.5214	64.5214	64.5214	64.5214	64.5214	64.5214	64.5214	65.1106	66.4039	68.2051	71.1968	71.7631	73.4182	72.6467	73.4783	70.7814	72.577	74.769	78.5595	75.935	74.615	73.9593	71.6311	71.3811	71.643	70.4421	68.5568	64.7529	62.5137	60.4641	59.6267	57.5629	54.1931	53.2614	51.2373	51.741	50.1571	50.6145	51.2696	50.6738	50.0478	49.3082	47.2513	43.6096	40.4335	40.2751
16	27.7473	27.7473	27.7473	27.7473	27.7473	27.7473	27.7473	27.7473	27.7473	27.7473	27.7473	28.5131	28.8103	28.4532	29.0104	30.8853	30.3314	28.931	27.3341	26.6893	25.3347	24.0826	24.0826	24.0826	21.1714	20.026	20.026	19.6591	19.304	18.8269	18.5505	17.8909	17.2557	17.2557	16.0905	16.2532	16.1742	15.467	15.5336	14.2693	14.1493	13.6427	13.6561	13.2043	12.8546	12.7619	12.0607	11.9962	12.0101
17	59.0413	59.0413	59.0413	59.0413	59.0413	59.0413	59.0413	59.0413	58.9564	60.0123	60.0236	59.2679	57.4662	53.9928	52.6756	54.1939	53.3579	52.7942	50.5168	48.6991	47.6598	45.1865	45.8115	44.8939	42.6416	42.1211	43.678	43.4648	43.9633	43.3444	45.805	46.9775	41.4505	41.0512	36.7377	35.9428	35.1001	33.2527	31.1054	29.8213	28.8401	26.7132	25.7807	24.0142	22.9763	21.2362	21.1419	20.4623	19.629
18	68.3391	68.3391	68.3391	68.3391	68.3391	68.3391	68.3391	68.3391	68.3391	68.3391	68.3391	68.3391	68.3391	69.2512	69.8864	70.4374	70.4559	71.5694	72.363	72.6232	70.9964	70.1253	67.9464	67.4128	64.0931	63.9722	61.717	59.1115	56.8135	53.4946	52.0981	50.1798	49.2368	48.3375	46.6425	45.4882	45.4038	45.5984	46.0677	45.317	42.566	41.2717	40.282	40.1901	40.7488	40.1303	38.2626	38.2907	37.7949
19	28.5328	28.5328	28.5328	28.5328	28.5328	28.5328	28.5328	28.5328	28.5328	28.5328	28.5328	28.5328	28.5328	28.5328	28.5328	28.5328	28.5328	28.5328	28.5328	28.5328	28.7442	28.8368	28.8816	28.7337	30.3937	30.0216	29.8775	29.8408	31.5688	31.1595	31.5743	32.2841	31.7464	31.9713	31.1868	29.8282	28.4534	26.7781	25.0218	23.7643	22.7006	22.7981	22.0108	21.5437	21.3358	20.8972	19.6447	19.1393	18.3689
20	28.2601	28.2601	28.2601	28.2601	28.2601	28.2601	28.2601	28.2601	28.2601	28.2601	28.2601	28.2601	28.2601	28.2601	28.2601	28.2601	28.2601	28.2601	28.0624	28.08	28.2791	28.6885	28.5711	28.9509	30.086	30.889	31.0344	30.3508	30.7433	31.6323	30.9106	30.7045	29.8654	30.1223	29.6766	30.2024	29.6796	29.0952	27.8131	27.3138	27.1521	26.6491	25.9177	25.9208	25.6807	25.5066	25.5444	25.4878	25.1725
21	65.081	65.081	65.081	65.081	65.081	65.081	65.081	65.081	65.081	65.081	65.2474	69.2404	70.5163	70.2659	71.9834	70.7482	71.1089	67.1791	66.9707	67.3506	69.3613	69.9958	68.1586	65.3276	65.0234	63.6554	63.2415	61.9804	61.4407	63.2027	62.92	63.2069	61.8818	61.8756	58.0253	56.1764	55.2949	53.0454	52.1175	50.0967	48.6991	47.5237	46.6593	44.6516	43.4029	42.3662	42.5842	42.4763	41.96
22	30.2959	30.2959	30.2959	30.2959	30.2959	30.2959	30.2959	30.2959	30.2959	30.2959	30.2959	30.2959	30.2959	30.2959	30.2959	30.2959	30.2959	30.2959	30.2959	30.2959	30.2959	30.2366	30.521	30.7349	30.8185	31.1136	31.0994	31.7172	32.7903	33.8601	33.9781	33.5949	32.7909	33.4016	34.0099	33.7295	34.8815	34.336	35.0059	35.0533	34.98	32.9601	34.0084	32.6642	32.7852	32.884	32.2357	32.6391	34.4226
23	54.6043	54.6043	54.6043	54.6043	54.6043	54.6043	54.6043	54.6043	54.6043	54.6043	54.6043	54.6043	54.6043	54.6043	54.6043	54.6043	54.3637	53.2174	53.0936	53.2121	53.2847	52.9177	52.2518	52.1565	51.5368	51.3075	51.6727	51.1571	50.4935	50.4284	51.3472	53.5238	52.582	52.6212	53.4638	53.9838	55.618	58.1081	57.9691	56.484	55.977	55.8276	54.6619	53.2434	51.9618	49.6496	49.4284	49.621	46.9989
24	57.8092	57.8092	57.8092	57.8092	57.8092	57.8092	57.8092	57.8092	57.945	56.813	57.228	58.9996	58.6589	59.136	60.6037	63.1703	63.4475	60.0331	59.1717	61.35	59.9172	58.736	58.4218	56.3692	54.3895	55.0704	53.4305	53.8942	54.2955	55.8337	52.15	52.2606	51.8446	52.9821	50.8671	51.365	49.4307	47.4598	45.6905	44.9073	43.4505	42.9993	40.7378	38.6181	39.1009	38.6396	35.8219	35.5498	35.9476
25	37.5808	37.5808	37.5808	37.5808	37.5808	37.5808	37.5808	37.5808	37.5808	37.5808	37.5808	37.5808	37.5808	37.5808	37.5808	37.5808	37.5808	37.0975	36.1616	35.2642	33.537	32.9878	32.723	32.1552	32.1525	31.9438	31.5252	31.3544	31.8582	31.7063	31.1022	31.1452	31.5073	31.6797	31.9729	32.4264	33.0509	33.4688	33.1351	32.5504	32.7836	33.0008	33.0752	32.8885	33.7541	33.742	33.4597	33.5754	33.034
[truncated: 201 more columns]

## Sheet: FIG5
xfit	Adult - HM_yFit	Adult - VM_yFit	Adult - UVM_yFit	Adult - LVM_yFit		Child - HM_yFit	Child - VM_yFit	Child - UVM_yFit	Child - LVM_yFit
1	430.117	104.857	37.8896	66.3165		413.972	113.272	62.1599	52.2485
1.004	430.668	105.31	38.0584	66.5994		414.489	113.789	62.413	52.5112
1.00801	431.219	105.762	38.2271	66.8823		415.007	114.307	62.6661	52.7739
1.01201	431.77	106.214	38.3958	67.1653		415.524	114.824	62.9192	53.0367
1.01602	432.321	106.667	38.5645	67.4482		416.042	115.342	63.1723	53.2994
1.02002	432.871	107.119	38.7333	67.7311		416.559	115.859	63.4254	53.5621
1.02402	433.422	107.571	38.902	68.0141		417.077	116.377	63.6785	53.8248
1.02803	433.973	108.024	39.0707	68.297		417.594	116.894	63.9316	54.0875
1.03203	434.524	108.476	39.2394	68.58		418.112	117.412	64.1847	54.3503
1.03604	435.075	108.929	39.4082	68.8629		418.629	117.929	64.4378	54.613
1.04004	435.626	109.381	39.5769	69.1458		419.147	118.447	64.6909	54.8757
1.04404	436.177	109.833	39.7456	69.4288		419.664	118.964	64.944	55.1384
1.04805	436.728	110.286	39.9143	69.7117		420.182	119.482	65.1971	55.4012
1.05205	437.279	110.738	40.0831	69.9946		420.699	120	65.4502	55.6639
1.05606	437.83	111.191	40.2518	70.2776		421.217	120.517	65.7033	55.9266
1.06006	438.381	111.643	40.4205	70.5605		421.734	121.035	65.9564	56.1893
1.06406	438.932	112.095	40.5892	70.8434		422.252	121.552	66.2095	56.452
1.06807	439.482	112.548	40.758	71.1264		422.769	122.07	66.4626	56.7148
1.07207	440.033	113	40.9267	71.4093		423.287	122.587	66.7157	56.9775
1.07608	440.584	113.453	41.0954	71.6922		423.804	123.105	66.9688	57.2402
1.08008	441.135	113.905	41.2641	71.9752		424.322	123.622	67.2219	57.5029
1.08408	441.686	114.357	41.4329	72.2581		424.839	124.14	67.475	57.7657
1.08809	442.237	114.81	41.6016	72.5411		425.357	124.657	67.7281	58.0284
1.09209	442.788	115.262	41.7703	72.824		425.874	125.175	67.9812	58.2911
1.0961	443.339	115.715	41.939	73.1069		426.392	125.692	68.2343	58.5538
1.1001	443.89	116.167	42.1078	73.3899		426.909	126.21	68.4874	58.8165
1.1041	444.441	116.619	42.2765	73.6728		427.427	126.727	68.7405	59.0793
1.10811	444.992	117.072	42.4452	73.9557		427.944	127.245	68.9936	59.342
1.11211	445.542	117.524	42.6139	74.2387		428.462	127.762	69.2467	59.6047
1.11612	446.093	117.976	42.7827	74.5216		428.979	128.28	69.4998	59.8674
1.12012	446.644	118.429	42.9514	74.8045		429.497	128.798	69.7529	60.1301
1.12412	447.195	118.881	43.1201	75.0875		430.014	129.315	70.006	60.3929
1.12813	447.746	119.334	43.2888	75.3704		430.532	129.833	70.2591	60.6556
1.13213	448.297	119.786	43.4576	75.6534		431.049	130.35	70.5122	60.9183
1.13614	448.848	120.238	43.6263	75.9363		431.567	130.868	70.7653	61.181
1.14014	449.399	120.691	43.795	76.2192		432.085	131.385	71.0184	61.4438
1.14414	449.95	121.143	43.9637	76.5022		432.602	131.903	71.2715	61.7065
1.14815	450.501	121.596	44.1325	76.7851		433.12	132.42	71.5246	61.9692
1.15215	451.052	122.048	44.3012	77.068		433.637	132.938	71.7777	62.2319
1.15616	451.602	122.5	44.4699	77.351		434.155	133.455	72.0308	62.4946
1.16016	452.153	122.953	44.6386	77.6339		434.672	133.973	72.2839	62.7574
1.16416	452.704	123.405	44.8074	77.9168		435.19	134.49	72.537	63.0201
1.16817	453.255	123.858	44.9761	78.1998		435.707	135.008	72.7901	63.2828
1.17217	453.806	124.31	45.1448	78.4827		436.225	135.525	73.0432	63.5455
1.17618	454.357	124.762	45.3135	78.7656		436.742	136.043	73.2963	63.8083
1.18018	454.908	125.215	45.4823	79.0486		437.26	136.561	73.5494	64.071
1.18418	455.459	125.667	45.651	79.3315		437.777	137.078	73.8025	64.3337
1.18819	456.01	126.12	45.8197	79.6145		438.295	137.596	74.0556	64.5964
1.19219	456.561	126.572	45.9884	79.8974		438.812	138.113	74.3087	64.8591
1.1962	457.112	127.024	46.1572	80.1803		439.33	138.631	74.5618	65.1219
1.2002	457.663	127.477	46.3259	80.4633		439.847	139.148	74.8149	65.3846
1.2042	458.213	127.929	46.4946	80.7462		440.365	139.666	75.068	65.6473
1.20821	458.764	128.381	46.6633	81.0291		440.882	140.183	75.3211	65.91
1.21221	459.315	128.834	46.8321	81.3121		441.4	140.701	75.5742	66.1728
1.21622	459.866	129.286	47.0008	81.595		441.917	141.218	75.8273	66.4355
1.22022	460.417	129.739	47.1695	81.8779		442.435	141.736	76.0804	66.6982
1.22422	460.968	130.191	47.3382	82.1609		442.952	142.253	76.3335	66.9609
1.22823	461.519	130.643	47.507	82.4438		443.47	142.771	76.5866	67.2236
1.23223	462.07	131.096	47.6757	82.7268		443.987	143.288	76.8397	67.4864
1.23624	462.621	131.548	47.8444	83.0097		444.505	143.806	77.0928	67.7491
1.24024	463.172	132.001	48.0131	83.2926		445.022	144.323	77.3459	68.0118
1.24424	463.723	132.453	48.1819	83.5756		445.54	144.841	77.599	68.2745
1.24825	464.273	132.905	48.3506	83.8585		446.057	145.359	77.8521	68.5372
1.25225	464.824	133.358	48.5193	84.1414		446.575	145.876	78.1052	68.8
1.25626	465.375	133.81	48.688	84.4244		447.092	146.394	78.3583	69.0627
1.26026	465.926	134.263	48.8568	84.7073		447.61	146.911	78.6114	69.3254
1.26426	466.477	134.715	49.0255	84.9902		448.127	147.429	78.8645	69.5881
1.26827	467.028	135.167	49.1942	85.2732		448.645	147.946	79.1176	69.8509
1.27227	467.579	135.62	49.3629	85.5561		449.162	148.464	79.3707	70.1136
1.27628	468.13	136.072	49.5317	85.839		449.68	148.981	79.6238	70.3763
1.28028	468.681	136.525	49.7004	86.122		450.197	149.499	79.8769	70.639
1.28428	469.232	136.977	49.8691	86.4049		450.715	150.016	80.13	70.9017
1.28829	469.783	137.429	50.0378	86.6879		451.232	150.534	80.3831	71.1645
1.29229	470.333	137.882	50.2066	86.9708		451.75	151.051	80.6362	71.4272
1.2963	470.884	138.334	50.3753	87.2537		452.267	151.569	80.8893	71.6899
1.3003	471.435	138.786	50.544	87.5367		452.785	152.086	81.1424	71.9526
1.3043	471.986	139.239	50.7127	87.8196		453.302	152.604	81.3955	72.2154
1.30831	472.537	139.691	50.8815	88.1025		453.82	153.121	81.6486	72.4781
1.31231	473.088	140.144	51.0502	88.3855		454.337	153.639	81.9017	72.7408
1.31632	473.639	140.596	51.2189	88.6684		454.855	154.157	82.1548	73.0035
1.32032	474.19	141.048	51.3876	88.9513		455.372	154.674	82.4079	73.2662
1.32432	474.741	141.501	51.5564	89.2343		455.89	155.192	82.661	73.529
1.32833	475.292	141.953	51.7251	89.5172		456.407	155.709	82.9141	73.7917
1.33233	475.843	142.406	51.8938	89.8002		456.925	156.227	83.1672	74.0544
1.33634	476.394	142.858	52.0625	90.0831		457.442	156.744	83.4203	74.3171
1.34034	476.944	143.31	52.2313	90.366		457.96	157.262	83.6734	74.5799
1.34434	477.495	143.763	52.4	90.649		458.477	157.779	83.9265	74.8426
1.34835	478.046	144.215	52.5687	90.9319		458.995	158.297	84.1796	75.1053
1.35235	478.597	144.668	52.7374	91.2148		459.512	158.814	84.4327	75.368
1.35636	479.148	145.12	52.9062	91.4978		460.03	159.332	84.6858	75.6307
1.36036	479.699	145.572	53.0749	91.7807		460.547	159.849	84.9389	75.8935
1.36436	480.25	146.025	53.2436	92.0636		461.065	160.367	85.192	76.1562
1.36837	480.801	146.477	53.4123	92.3466		461.582	160.884	85.4451	76.4189
1.37237	481.352	146.93	53.5811	92.6295		462.1	161.402	85.6982	76.6816
1.37638	481.903	147.382	53.7498	92.9124		462.617	161.92	85.9513	76.9443
1.38038	482.454	147.834	53.9185	93.1954		463.135	162.437	86.2044	77.2071
1.38438	483.004	148.287	54.0872	93.4783		463.652	162.955	86.4575	77.4698
1.38839	483.555	148.739	54.256	93.7613		464.17	163.472	86.7106	77.7325
1.39239	484.106	149.191	54.4247	94.0442		464.687	163.99	86.9637	77.9952
1.3964	484.657	149.644	54.5934	94.3271		465.205	164.507	87.2168	78.258
1.4004	485.208	150.096	54.7621	94.6101		465.722	165.025	87.4699	78.5207
1.4044	485.759	150.549	54.9309	94.893		466.24	165.542	87.723	78.7834
1.40841	486.31	151.001	55.0996	95.1759		466.757	166.06	87.9761	79.0461
1.41241	486.861	151.453	55.2683	95.4589		467.275	166.577	88.2292	79.3088
1.41642	487.412	151.906	55.437	95.7418		467.792	167.095	88.4823	79.5716
1.42042	487.963	152.358	55.6058	96.0247		468.31	167.612	88.7354	79.8343
1.42442	488.514	152.811	55.7745	96.3077		468.827	168.13	88.9885	80.097
1.42843	489.064	153.263	55.9432	96.5906		469.345	168.647	89.2416	80.3597
1.43243	489.615	153.715	56.1119	96.8736		469.862	169.165	89.4947	80.6225
1.43644	490.166	154.168	56.2807	97.1565		470.38	169.682	89.7478	80.8852
1.44044	490.717	154.62	56.4494	97.4394		470.897	170.2	90.0009	81.1479
1.44444	491.268	155.073	56.6181	97.7224		471.415	170.718	90.254	81.4106
1.44845	491.819	155.525	56.7868	98.0053		471.932	171.235	90.5071	81.6733
1.45245	492.37	155.977	56.9556	98.2882		472.45	171.753	90.7602	81.9361
1.45646	492.921	156.43	57.1243	98.5712		472.967	172.27	91.0133	82.1988
1.46046	493.472	156.882	57.293	98.8541		473.485	172.788	91.2664	82.4615
1.46446	494.023	157.334	57.4617	99.137		474.002	173.305	91.5195	82.7242
1.46847	494.574	157.787	57.6305	99.42		474.52	173.823	91.7726	82.987
1.47247	495.125	158.239	57.7992	99.7029		475.037	174.34	92.0257	83.2497
1.47648	495.675	158.692	57.9679	99.9858		475.555	174.858	92.2788	83.5124
1.48048	496.226	159.144	58.1366	100.269		476.072	175.375	92.5319	83.7751
1.48448	496.777	159.596	58.3054	100.552		476.59	175.893	92.785	84.0378
1.48849	497.328	160.049	58.4741	100.835		477.107	176.41	93.0381	84.3006
1.49249	497.879	160.501	58.6428	101.118		477.625	176.928	93.2912	84.5633
1.4965	498.43	160.954	58.8115	101.401		478.142	177.445	93.5443	84.826
1.5005	498.981	161.406	58.9803	101.683		478.66	177.963	93.7974	85.0887
1.5045	499.532	161.858	59.149	101.966		479.177	178.48	94.0505	85.3515
1.50851	500.083	162.311	59.3177	102.249		479.695	178.998	94.3036	85.6142
1.51251	500.634	162.763	59.4864	102.532		480.212	179.516	94.5567	85.8769
1.51652	501.185	163.216	59.6552	102.815		480.73	180.033	94.8098	86.1396
1.52052	501.735	163.668	59.8239	103.098		481.247	180.551	95.0629	86.4023
1.52452	502.286	164.12	59.9926	103.381		481.765	181.068	95.316	86.6651
1.52853	502.837	164.573	60.1613	103.664		482.282	181.586	95.5691	86.9278
1.53253	503.388	165.025	60.3301	103.947		482.8	182.103	95.8222	87.1905
1.53654	503.939	165.478	60.4988	104.23		483.317	182.621	96.0753	87.4532
1.54054	504.49	165.93	60.6675	104.513		483.835	183.138	96.3284	87.7159
1.54454	505.041	166.382	60.8362	104.796		484.352	183.656	96.5815	87.9787
1.54855	505.592	166.835	61.005	105.079		484.87	184.173	96.8346	88.2414
1.55255	506.143	167.287	61.1737	105.362		485.387	184.691	97.0877	88.5041
1.55656	506.694	167.739	61.3424	105.645		485.905	185.208	97.3408	88.7668
1.56056	507.245	168.192	61.5111	105.928		486.422	185.726	97.5939	89.0296
1.56456	507.795	168.644	61.6799	106.21		486.94	186.243	97.847	89.2923
1.56857	508.346	169.097	61.8486	106.493		487.457	186.761	98.1001	89.555
1.57257	508.897	169.549	62.0173	106.776		487.975	187.279	98.3532	89.8177
1.57658	509.448	170.001	62.186	107.059		488.492	187.796	98.6063	90.0804
1.58058	509.999	170.454	62.3548	107.342		489.01	188.314	98.8594	90.3432
1.58458	510.55	170.906	62.5235	107.625		489.527	188.831	99.1125	90.6059
1.58859	511.101	171.359	62.6922	107.908		490.045	189.349	99.3656	90.8686
1.59259	511.652	171.811	62.8609	108.191		490.562	189.866	99.6187	91.1313
1.5966	512.203	172.263	63.0297	108.474		491.08	190.384	99.8718	91.3941
1.6006	512.754	172.716	63.1984	108.757		491.597	190.901	100.125	91.6568
1.6046	513.305	173.168	63.3671	109.04		492.115	191.419	100.378	91.9195
1.60861	513.856	173.621	63.5358	109.323		492.632	191.936	100.631	92.1822
1.61261	514.406	174.073	63.7046	109.606		493.15	192.454	100.884	92.4449
1.61662	514.957	174.525	63.8733	109.889		493.667	192.971	101.137	92.7077
1.62062	515.508	174.978	64.042	110.172		494.185	193.489	101.39	92.9704
1.62462	516.059	175.43	64.2107	110.454		494.702	194.006	101.643	93.2331
1.62863	516.61	175.883	64.3795	110.737		495.22	194.524	101.897	93.4958
1.63263	517.161	176.335	64.5482	111.02		495.737	195.041	102.15	93.7586
1.63664	517.712	176.787	64.7169	111.303		496.255	195.559	102.403	94.0213
1.64064	518.263	177.24	64.8856	111.586		496.772	196.077	102.656	94.284
1.64464	518.814	177.692	65.0544	111.869		497.29	196.594	102.909	94.5467
1.64865	519.365	178.144	65.2231	112.152		497.807	197.112	103.162	94.8094
1.65265	519.916	178.597	65.3918	112.435		498.325	197.629	103.415	95.0722
1.65666	520.466	179.049	65.5605	112.718		498.842	198.147	103.668	95.3349
1.66066	521.017	179.502	65.7293	113.001		499.36	198.664	103.921	95.5976
1.66466	521.568	179.954	65.898	113.284		499.877	199.182	104.174	95.8603
1.66867	522.119	180.406	66.0667	113.567		500.395	199.699	104.428	96.123
1.67267	522.67	180.859	66.2354	113.85		500.912	200.217	104.681	96.3858
1.67668	523.221	181.311	66.4041	114.133		501.43	200.734	104.934	96.6485
1.68068	523.772	181.764	66.5729	114.416		501.947	201.252	105.187	96.9112
1.68468	524.323	182.216	66.7416	114.699		502.465	201.769	105.44	97.1739
1.68869	524.874	182.668	66.9103	114.981		502.982	202.287	105.693	97.4367
1.69269	525.425	183.121	67.079	115.264		503.5	202.804	105.946	97.6994
1.6967	525.976	183.573	67.2478	115.547		504.017	203.322	106.199	97.9621
1.7007	526.526	184.026	67.4165	115.83		504.535	203.839	106.452	98.2248
1.7047	527.077	184.478	67.5852	116.113		505.052	204.357	106.705	98.4875
1.70871	527.628	184.93	67.7539	116.396		505.57	204.875	106.959	98.7503
1.71271	528.179	185.383	67.9227	116.679		506.088	205.392	107.212	99.013
1.71672	528.73	185.835	68.0914	116.962		506.605	205.91	107.465	99.2757
1.72072	529.281	186.288	68.2601	117.245		507.123	206.427	107.718	99.5384
1.72472	529.832	186.74	68.4288	117.528		507.64	206.945	107.971	99.8012
1.72873	530.383	187.192	68.5976	117.811		508.158	207.462	108.224	100.064
1.73273	530.934	187.645	68.7663	118.094		508.675	207.98	108.477	100.327
1.73674	531.485	188.097	68.935	118.377		509.193	208.497	108.73	100.589
1.74074	532.036	188.549	69.1037	118.66		509.71	209.015	108.983	100.852
1.74474	532.587	189.002	69.2725	118.943		510.228	209.532	109.236	101.115
1.74875	533.137	189.454	69.4412	119.225		510.745	210.05	109.49	101.377
1.75275	533.688	189.907	69.6099	119.508		511.263	210.567	109.743	101.64
1.75676	534.239	190.359	69.7786	119.791		511.78	211.085	109.996	101.903
1.76076	534.79	190.811	69.9474	120.074		512.298	211.602	110.249	102.166
1.76476	535.341	191.264	70.1161	120.357		512.815	212.12	110.502	102.428
1.76877	535.892	191.716	70.2848	120.64		513.333	212.638	110.755	102.691
1.77277	536.443	192.169	70.4535	120.923		513.85	213.155	111.008	102.954
1.77678	536.994	192.621	70.6223	121.206		514.368	213.673	111.261	103.217
1.78078	537.545	193.073	70.791	121.489		514.885	214.19	111.514	103.479
1.78478	538.096	193.526	70.9597	121.772		515.403	214.708	111.767	103.742
1.78879	538.647	193.978	71.1284	122.055		515.92	215.225	112.021	104.005
1.79279	539.197	194.431	71.2972	122.338		516.438	215.743	112.274	104.267
1.7968	539.748	194.883	71.4659	122.621		516.955	216.26	112.527	104.53
1.8008	540.299	195.335	71.6346	122.904		517.473	216.778	112.78	104.793
1.8048	540.85	195.788	71.8033	123.187		517.99	217.295	113.033	105.056
1.80881	541.401	196.24	71.9721	123.47		518.508	217.813	113.286	105.318
1.81281	541.952	196.693	72.1408	123.752		519.025	218.33	113.539	105.581
1.81682	542.503	197.145	72.3095	124.035		519.543	218.848	113.792	105.844
1.82082	543.054	197.597	72.4782	124.318		520.06	219.365	114.045	106.106
1.82482	543.605	198.05	72.647	124.601		520.578	219.883	114.298	106.369
1.82883	544.156	198.502	72.8157	124.884		521.095	220.4	114.552	106.632
1.83283	544.707	198.954	72.9844	125.167		521.613	220.918	114.805	106.895
1.83684	545.257	199.407	73.1531	125.45		522.13	221.436	115.058	107.157
1.84084	545.808	199.859	73.3219	125.733		522.648	221.953	115.311	107.42
1.84484	546.359	200.312	73.4906	126.016		523.165	222.471	115.564	107.683
1.84885	546.91	200.764	73.6593	126.299		523.683	222.988	115.817	107.946
1.85285	547.461	201.216	73.828	126.582		524.2	223.506	116.07	108.208
1.85686	548.012	201.669	73.9968	126.865		524.718	224.023	116.323	108.471
1.86086	548.563	202.121	74.1655	127.148		525.235	224.541	116.576	108.734
1.86486	549.114	202.574	74.3342	127.431		525.753	225.058	116.829	108.996
1.86887	549.665	203.026	74.5029	127.714		526.27	225.576	117.083	109.259
1.87287	550.216	203.478	74.6717	127.997		526.788	226.093	117.336	109.522
1.87688	550.767	203.931	74.8404	128.279		527.305	226.611	117.589	109.785
1.88088	551.318	204.383	75.0091	128.562		527.823	227.128	117.842	110.047
1.88488	551.868	204.836	75.1778	128.845		528.34	227.646	118.095	110.31
1.88889	552.419	205.288	75.3466	129.128		528.858	228.163	118.348	110.573
1.89289	552.97	205.74	75.5153	129.411		529.375	228.681	118.601	110.835
1.8969	553.521	206.193	75.684	129.694		529.893	229.198	118.854	111.098
1.9009	554.072	206.645	75.8527	129.977		530.41	229.716	119.107	111.361
1.9049	554.623	207.098	76.0215	130.26		530.928	230.234	119.36	111.624
1.90891	555.174	207.55	76.1902	130.543		531.445	230.751	119.614	111.886
1.91291	555.725	208.002	76.3589	130.826		531.963	231.269	119.867	112.149
1.91692	556.276	208.455	76.5276	131.109		532.48	231.786	120.12	112.412
1.92092	556.827	208.907	76.6964	131.392		532.998	232.304	120.373	112.675
1.92492	557.378	209.359	76.8651	131.675		533.515	232.821	120.626	112.937
1.92893	557.928	209.812	77.0338	131.958		534.033	233.339	120.879	113.2
1.93293	558.479	210.264	77.2025	132.241		534.55	233.856	121.132	113.463
1.93694	559.03	210.717	77.3713	132.523		535.068	234.374	121.385	113.725
1.94094	559.581	211.169	77.54	132.806		535.585	234.891	121.638	113.988
1.94494	560.132	211.621	77.7087	133.089		536.103	235.409	121.891	114.251
1.94895	560.683	212.074	77.8774	133.372		536.62	235.926	122.145	114.514
1.95295	561.234	212.526	78.0462	133.655		537.138	236.444	122.398	114.776
1.95696	561.785	212.979	78.2149	133.938		537.655	236.961	122.651	115.039
1.96096	562.336	213.431	78.3836	134.221		538.173	237.479	122.904	115.302
1.96496	562.887	213.883	78.5523	134.504		538.69	237.997	123.157	115.564
1.96897	563.438	214.336	78.7211	134.787		539.208	238.514	123.41	115.827
1.97297	563.988	214.788	78.8898	135.07		539.725	239.032	123.663	116.09
1.97698	564.539	215.241	79.0585	135.353		540.243	239.549	123.916	116.353
1.98098	565.09	215.693	79.2272	135.636		540.76	240.067	124.169	116.615
1.98498	565.641	216.145	79.396	135.919		541.278	240.584	124.422	116.878
1.98899	566.192	216.598	79.5647	136.202		541.795	241.102	124.676	117.141
1.99299	566.743	217.05	79.7334	136.485		542.313	241.619	124.929	117.404
1.997	567.294	217.502	79.9021	136.768		542.83	242.137	125.182	117.666
2.001	567.845	217.955	80.0709	137.05		543.348	242.654	125.435	117.929
2.00501	568.396	218.407	80.2396	137.333		543.865	243.172	125.688	118.192
2.00901	568.947	218.86	80.4083	137.616		544.383	243.689	125.941	118.454
2.01301	569.498	219.312	80.577	137.899		544.9	244.207	126.194	118.717
2.01702	570.049	219.764	80.7458	138.182		545.418	244.724	126.447	118.98
2.02102	570.599	220.217	80.9145	138.465		545.935	245.242	126.7	119.243
2.02503	571.15	220.669	81.0832	138.748		546.453	245.759	126.953	119.505
2.02903	571.701	221.122	81.2519	139.031		546.97	246.277	127.207	119.768
2.03303	572.252	221.574	81.4207	139.314		547.488	246.795	127.46	120.031
2.03704	572.803	222.026	81.5894	139.597		548.005	247.312	127.713	120.293
2.04104	573.354	222.479	81.7581	139.88		548.523	247.83	127.966	120.556
2.04505	573.905	222.931	81.9268	140.163		549.04	248.347	128.219	120.819
2.04905	574.456	223.384	82.0956	140.446		549.558	248.865	128.472	121.082
2.05305	575.007	223.836	82.2643	140.729		550.075	249.382	128.725	121.344
2.05706	575.558	224.288	82.433	141.012		550.593	249.9	128.978	121.607
2.06106	576.109	224.741	82.6017	141.295		551.11	250.417	129.231	121.87
2.06507	576.659	225.193	82.7705	141.577		551.628	250.935	129.484	122.133
2.06907	577.21	225.646	82.9392	141.86		552.145	251.452	129.738	122.395
2.07307	577.761	226.098	83.1079	142.143		552.663	251.97	129.991	122.658
2.07708	578.312	226.55	83.2766	142.426		553.18	252.487	130.244	122.921
2.08108	578.863	227.003	83.4454	142.709		553.698	253.005	130.497	123.183
2.08509	579.414	227.455	83.6141	142.992		554.215	253.522	130.75	123.446
2.08909	579.965	227.907	83.7828	143.275		554.733	254.04	131.003	123.709
2.09309	580.516	228.36	83.9515	143.558		555.25	254.558	131.256	123.972
2.0971	581.067	228.812	84.1203	143.841		555.768	255.075	131.509	124.234
2.1011	581.618	229.265	84.289	144.124		556.285	255.593	131.762	124.497
2.10511	582.169	229.717	84.4577	144.407		556.803	256.11	132.015	124.76
2.10911	582.719	230.169	84.6264	144.69		557.32	256.628	132.269	125.022
2.11311	583.27	230.622	84.7952	144.973		557.838	257.145	132.522	125.285
2.11712	583.821	231.074	84.9639	145.256		558.355	257.663	132.775	125.548
2.12112	584.372	231.527	85.1326	145.539		558.873	258.18	133.028	125.811
2.12513	584.923	231.979	85.3013	145.821		559.39	258.698	133.281	126.073
2.12913	585.474	232.431	85.4701	146.104		559.908	259.215	133.534	126.336
2.13313	586.025	232.884	85.6388	146.387		560.425	259.733	133.787	126.599
2.13714	586.576	233.336	85.8075	146.67		560.943	260.25	134.04	126.862
2.14114	587.127	233.789	85.9762	146.953		561.46	260.768	134.293	127.124
2.14515	587.678	234.241	86.145	147.236		561.978	261.285	134.546	127.387
2.14915	588.229	234.693	86.3137	147.519		562.495	261.803	134.8	127.65
2.15315	588.78	235.146	86.4824	147.802		563.013	262.32	135.053	127.912
2.15716	589.33	235.598	86.6511	148.085		563.53	262.838	135.306	128.175
2.16116	589.881	236.051	86.8199	148.368		564.048	263.356	135.559	128.438
2.16517	590.432	236.503	86.9886	148.651		564.565	263.873	135.812	128.701
2.16917	590.983	236.955	87.1573	148.934		565.083	264.391	136.065	128.963
2.17317	591.534	237.408	87.326	149.217		565.6	264.908	136.318	129.226
2.17718	592.085	237.86	87.4948	149.5		566.118	265.426	136.571	129.489
2.18118	592.636	238.312	87.6635	149.783		566.635	265.943	136.824	129.751
2.18519	593.187	238.765	87.8322	150.066		567.153	266.461	137.077	130.014
2.18919	593.738	239.217	88.0009	150.348		567.67	266.978	137.331	130.277
2.19319	594.289	239.67	88.1697	150.631		568.188	267.496	137.584	130.54
2.1972	594.84	240.122	88.3384	150.914		568.705	268.013	137.837	130.802
2.2012	595.39	240.574	88.5071	151.197		569.223	268.531	138.09	131.065
2.20521	595.941	241.027	88.6758	151.48		569.74	269.048	138.343	131.328
2.20921	596.492	241.479	88.8446	151.763		570.258	269.566	138.596	131.591
2.21321	597.043	241.932	89.0133	152.046		570.775	270.083	138.849	131.853
2.21722	597.594	242.384	89.182	152.329		571.293	270.601	139.102	132.116
2.22122	598.145	242.836	89.3507	152.612		571.81	271.118	139.355	132.379
2.22523	598.696	243.289	89.5195	152.895		572.328	271.636	139.608	132.641
2.22923	599.247	243.741	89.6882	153.178		572.845	272.154	139.862	132.904
2.23323	599.798	244.194	89.8569	153.461		573.363	272.671	140.115	133.167
2.23724	600.349	244.646	90.0256	153.744		573.88	273.189	140.368	133.43
2.24124	600.9	245.098	90.1944	154.027		574.398	273.706	140.621	133.692
2.24525	601.45	245.551	90.3631	154.31		574.915	274.224	140.874	133.955
2.24925	602.001	246.003	90.5318	154.593		575.433	274.741	141.127	134.218
2.25325	602.552	246.456	90.7005	154.875		575.95	275.259	141.38	134.48
2.25726	603.103	246.908	90.8693	155.158		576.468	275.776	141.633	134.743
2.26126	603.654	247.36	91.038	155.441		576.985	276.294	141.886	135.006
2.26527	604.205	247.813	91.2067	155.724		577.503	276.811	142.139	135.269
2.26927	604.756	248.265	91.3754	156.007		578.02	277.329	142.393	135.531
2.27327	605.307	248.717	91.5442	156.29		578.538	277.846	142.646	135.794
2.27728	605.858	249.17	91.7129	156.573		579.055	278.364	142.899	136.057
2.28128	606.409	249.622	91.8816	156.856		579.573	278.881	143.152	136.319
2.28529	606.96	250.075	92.0503	157.139		580.091	279.399	143.405	136.582
2.28929	607.511	250.527	92.2191	157.422		580.608	279.917	143.658	136.845
2.29329	608.061	250.979	92.3878	157.705		581.126	280.434	143.911	137.108
2.2973	608.612	251.432	92.5565	157.988		581.643	280.952	144.164	137.37
2.3013	609.163	251.884	92.7252	158.271		582.161	281.469	144.417	137.633
2.30531	609.714	252.337	92.894	158.554		582.678	281.987	144.67	137.896
2.30931	610.265	252.789	93.0627	158.837		583.196	282.504	144.924	138.159
2.31331	610.816	253.241	93.2314	159.119		583.713	283.022	145.177	138.421
2.31732	611.367	253.694	93.4001	159.402		584.231	283.539	145.43	138.684
2.32132	611.918	254.146	93.5689	159.685		584.748	284.057	145.683	138.947
2.32533	612.469	254.599	93.7376	159.968		585.266	284.574	145.936	139.209
2.32933	613.02	255.051	93.9063	160.251		585.783	285.092	146.189	139.472
2.33333	613.571	255.503	94.075	160.534		586.301	285.609	146.442	139.735
2.33734	614.121	255.956	94.2438	160.817		586.818	286.127	146.695	139.998
2.34134	614.672	256.408	94.4125	161.1		587.336	286.644	146.948	140.26
2.34535	615.223	256.861	94.5812	161.383		587.853	287.162	147.201	140.523
2.34935	615.774	257.313	94.7499	161.666		588.371	287.679	147.455	140.786
2.35335	616.325	257.765	94.9187	161.949		588.888	288.197	147.708	141.048
2.35736	616.876	258.218	95.0874	162.232		589.406	288.715	147.961	141.311
2.36136	617.427	258.67	95.2561	162.515		589.923	289.232	148.214	141.574
2.36537	617.978	259.122	95.4248	162.798		590.441	289.75	148.467	141.837
2.36937	618.529	259.575	95.5936	163.081		590.958	290.267	148.72	142.099
2.37337	619.08	260.027	95.7623	163.364		591.476	290.785	148.973	142.362
2.37738	619.631	260.48	95.931	163.646		591.993	291.302	149.226	142.625
2.38138	620.181	260.932	96.0997	163.929		592.511	291.82	149.479	142.888
2.38539	620.732	261.384	96.2685	164.212		593.028	292.337	149.732	143.15
2.38939	621.283	261.837	96.4372	164.495		593.546	292.855	149.986	143.413
2.39339	621.834	262.289	96.6059	164.778		594.063	293.372	150.239	143.676
2.3974	622.385	262.742	96.7746	165.061		594.581	293.89	150.492	143.938
2.4014	622.936	263.194	96.9434	165.344		595.098	294.407	150.745	144.201
2.40541	623.487	263.646	97.1121	165.627		595.616	294.925	150.998	144.464
2.40941	624.038	264.099	97.2808	165.91		596.133	295.442	151.251	144.727
2.41341	624.589	264.551	97.4495	166.193		596.651	295.96	151.504	144.989
2.41742	625.14	265.004	97.6183	166.476		597.168	296.477	151.757	145.252
2.42142	625.691	265.456	97.787	166.759		597.686	296.995	152.01	145.515
2.42543	626.242	265.908	97.9557	167.042		598.203	297.513	152.263	145.777
2.42943	626.792	266.361	98.1244	167.325		598.721	298.03	152.517	146.04
2.43343	627.343	266.813	98.2932	167.608		599.238	298.548	152.77	146.303
2.43744	627.894	267.265	98.4619	167.89		599.756	299.065	153.023	146.566
2.44144	628.445	267.718	98.6306	168.173		600.273	299.583	153.276	146.828
2.44545	628.996	268.17	98.7993	168.456		600.791	300.1	153.529	147.091
2.44945	629.547	268.623	98.9681	168.739		601.308	300.618	153.782	147.354
2.45345	630.098	269.075	99.1368	169.022		601.826	301.135	154.035	147.617
2.45746	630.649	269.527	99.3055	169.305		602.343	301.653	154.288	147.879
2.46146	631.2	269.98	99.4742	169.588		602.861	302.17	154.541	148.142
2.46547	631.751	270.432	99.643	169.871		603.378	302.688	154.794	148.405
2.46947	632.302	270.885	99.8117	170.154		603.896	303.205	155.048	148.667
2.47347	632.852	271.337	99.9804	170.437		604.413	303.723	155.301	148.93
2.47748	633.403	271.789	100.149	170.72		604.931	304.24	155.554	149.193
2.48148	633.954	272.242	100.318	171.003		605.448	304.758	155.807	149.456
2.48549	634.505	272.694	100.487	171.286		605.966	305.276	156.06	149.718
2.48949	635.056	273.147	100.655	171.569		606.483	305.793	156.313	149.981
2.49349	635.607	273.599	100.824	171.852		607.001	306.311	156.566	150.244
2.4975	636.158	274.051	100.993	172.135		607.518	306.828	156.819	150.506
2.5015	636.709	274.504	101.161	172.417		608.036	307.346	157.072	150.769
2.50551	637.26	274.956	101.33	172.7		608.553	307.863	157.325	151.032
2.50951	637.811	275.409	101.499	172.983		609.071	308.381	157.579	151.295
2.51351	638.362	275.861	101.668	173.266		609.588	308.898	157.832	151.557
2.51752	638.912	276.313	101.836	173.549		610.106	309.416	158.085	151.82
2.52152	639.463	276.766	102.005	173.832		610.623	309.933	158.338	152.083
2.52553	640.014	277.218	102.174	174.115		611.141	310.451	158.591	152.346
2.52953	640.565	277.67	102.343	174.398		611.658	310.968	158.844	152.608
2.53353	641.116	278.123	102.511	174.681		612.176	311.486	159.097	152.871
2.53754	641.667	278.575	102.68	174.964		612.693	312.003	159.35	153.134
2.54154	642.218	279.028	102.849	175.247		613.211	312.521	159.603	153.396
2.54555	642.769	279.48	103.017	175.53		613.728	313.038	159.856	153.659
2.54955	643.32	279.932	103.186	175.813		614.246	313.556	160.11	153.922
2.55355	643.871	280.385	103.355	176.096		614.763	314.074	160.363	154.185
2.55756	644.422	280.837	103.524	176.379		615.281	314.591	160.616	154.447
2.56156	644.973	281.29	103.692	176.662		615.798	315.109	160.869	154.71
2.56557	645.523	281.742	103.861	176.944		616.316	315.626	161.122	154.973
2.56957	646.074	282.194	104.03	177.227		616.833	316.144	161.375	155.235
2.57357	646.625	282.647	104.199	177.51		617.351	316.661	161.628	155.498
2.57758	647.176	283.099	104.367	177.793		617.868	317.179	161.881	155.761
2.58158	647.727	283.552	104.536	178.076		618.386	317.696	162.134	156.024
2.58559	648.278	284.004	104.705	178.359		618.903	318.214	162.387	156.286
2.58959	648.829	284.456	104.873	178.642		619.421	318.731	162.641	156.549
2.59359	649.38	284.909	105.042	178.925		619.938	319.249	162.894	156.812
2.5976	649.931	285.361	105.211	179.208		620.456	319.766	163.147	157.075
2.6016	650.482	285.814	105.38	179.491		620.973	320.284	163.4	157.337
2.60561	651.033	286.266	105.548	179.774		621.491	320.801	163.653	157.6
2.60961	651.583	286.718	105.717	180.057		622.008	321.319	163.906	157.863
2.61361	652.134	287.171	105.886	180.34		622.526	321.836	164.159	158.125
2.61762	652.685	287.623	106.055	180.623		623.043	322.354	164.412	158.388
2.62162	653.236	288.075	106.223	180.906		623.561	322.872	164.665	158.651
2.62563	653.787	288.528	106.392	181.188		624.078	323.389	164.918	158.914
2.62963	654.338	288.98	106.561	181.471		624.596	323.907	165.172	159.176
2.63363	654.889	289.433	106.729	181.754		625.113	324.424	165.425	159.439
2.63764	655.44	289.885	106.898	182.037		625.631	324.942	165.678	159.702
2.64164	655.991	290.337	107.067	182.32		626.148	325.459	165.931	159.964
2.64565	656.542	290.79	107.236	182.603		626.666	325.977	166.184	160.227
2.64965	657.093	291.242	107.404	182.886		627.183	326.494	166.437	160.49
2.65365	657.643	291.695	107.573	183.169		627.701	327.012	166.69	160.753
2.65766	658.194	292.147	107.742	183.452		628.218	327.529	166.943	161.015
2.66166	658.745	292.599	107.91	183.735		628.736	328.047	167.196	161.278
2.66567	659.296	293.052	108.079	184.018		629.253	328.564	167.449	161.541
2.66967	659.847	293.504	108.248	184.301		629.771	329.082	167.703	161.804
2.67367	660.398	293.957	108.417	184.584		630.288	329.599	167.956	162.066
2.67768	660.949	294.409	108.585	184.867		630.806	330.117	168.209	162.329
2.68168	661.5	294.861	108.754	185.15		631.323	330.635	168.462	162.592
2.68569	662.051	295.314	108.923	185.433		631.841	331.152	168.715	162.854
2.68969	662.602	295.766	109.092	185.715		632.358	331.67	168.968	163.117
2.69369	663.153	296.219	109.26	185.998		632.876	332.187	169.221	163.38
2.6977	663.704	296.671	109.429	186.281		633.393	332.705	169.474	163.643
2.7017	664.254	297.123	109.598	186.564		633.911	333.222	169.727	163.905
2.70571	664.805	297.576	109.766	186.847		634.428	333.74	169.98	164.168
2.70971	665.356	298.028	109.935	187.13		634.946	334.257	170.234	164.431
2.71371	665.907	298.48	110.104	187.413		635.463	334.775	170.487	164.693
2.71772	666.458	298.933	110.273	187.696		635.981	335.292	170.74	164.956
2.72172	667.009	299.385	110.441	187.979		636.498	335.81	170.993	165.219
2.72573	667.56	299.838	110.61	188.262		637.016	336.327	171.246	165.482
2.72973	668.111	300.29	110.779	188.545		637.533	336.845	171.499	165.744
2.73373	668.662	300.742	110.948	188.828		638.051	337.362	171.752	166.007
2.73774	669.213	301.195	111.116	189.111		638.568	337.88	172.005	166.27
2.74174	669.764	301.647	111.285	189.394		639.086	338.397	172.258	166.533
2.74575	670.314	302.1	111.454	189.677		639.603	338.915	172.511	166.795
2.74975	670.865	302.552	111.622	189.96		640.121	339.433	172.765	167.058
2.75375	671.416	303.004	111.791	190.242		640.638	339.95	173.018	167.321
2.75776	671.967	303.457	111.96	190.525		641.156	340.468	173.271	167.583
2.76176	672.518	303.909	112.129	190.808		641.673	340.985	173.524	167.846
2.76577	673.069	304.362	112.297	191.091		642.191	341.503	173.777	168.109
2.76977	673.62	304.814	112.466	191.374		642.708	342.02	174.03	168.372
2.77377	674.171	305.266	112.635	191.657		643.226	342.538	174.283	168.634
2.77778	674.722	305.719	112.803	191.94		643.743	343.055	174.536	168.897
2.78178	675.273	306.171	112.972	192.223		644.261	343.573	174.789	169.16
2.78579	675.824	306.624	113.141	192.506		644.778	344.09	175.042	169.422
2.78979	676.375	307.076	113.31	192.789		645.296	344.608	175.296	169.685
2.79379	676.925	307.528	113.478	193.072		645.813	345.125	175.549	169.948
2.7978	677.476	307.981	113.647	193.355		646.331	345.643	175.802	170.211
2.8018	678.027	308.433	113.816	193.638		646.848	346.16	176.055	170.473
2.80581	678.578	308.885	113.985	193.921		647.366	346.678	176.308	170.736
2.80981	679.129	309.338	114.153	194.204		647.883	347.195	176.561	170.999
2.81381	679.68	309.79	114.322	194.486		648.401	347.713	176.814	171.262
2.81782	680.231	310.243	114.491	194.769		648.918	348.231	177.067	171.524
2.82182	680.782	310.695	114.659	195.052		649.436	348.748	177.32	171.787
2.82583	681.333	311.147	114.828	195.335		649.953	349.266	177.573	172.05
2.82983	681.884	311.6	114.997	195.618		650.471	349.783	177.827	172.312
2.83383	682.435	312.052	115.166	195.901		650.988	350.301	178.08	172.575
2.83784	682.985	312.505	115.334	196.184		651.506	350.818	178.333	172.838
2.84184	683.536	312.957	115.503	196.467		652.023	351.336	178.586	173.101
2.84585	684.087	313.409	115.672	196.75		652.541	351.853	178.839	173.363
2.84985	684.638	313.862	115.841	197.033		653.058	352.371	179.092	173.626
2.85385	685.189	314.314	116.009	197.316		653.576	352.888	179.345	173.889
2.85786	685.74	314.767	116.178	197.599		654.094	353.406	179.598	174.151
2.86186	686.291	315.219	116.347	197.882		654.611	353.923	179.851	174.414
2.86587	686.842	315.671	116.515	198.165		655.129	354.441	180.104	174.677
2.86987	687.393	316.124	116.684	198.448		655.646	354.958	180.358	174.94
2.87387	687.944	316.576	116.853	198.731		656.164	355.476	180.611	175.202
2.87788	688.495	317.029	117.022	199.013		656.681	355.994	180.864	175.465
2.88188	689.045	317.481	117.19	199.296		657.199	356.511	181.117	175.728
2.88589	689.596	317.933	117.359	199.579		657.716	357.029	181.37	175.991
2.88989	690.147	318.386	117.528	199.862		658.234	357.546	181.623	176.253
2.89389	690.698	318.838	117.697	200.145		658.751	358.064	181.876	176.516
2.8979	691.249	319.29	117.865	200.428		659.269	358.581	182.129	176.779
2.9019	691.8	319.743	118.034	200.711		659.786	359.099	182.382	177.041
2.90591	692.351	320.195	118.203	200.994		660.304	359.616	182.635	177.304
2.90991	692.902	320.648	118.371	201.277		660.821	360.134	182.889	177.567
2.91391	693.453	321.1	118.54	201.56		661.339	360.651	183.142	177.83
2.91792	694.004	321.552	118.709	201.843		661.856	361.169	183.395	178.092
2.92192	694.555	322.005	118.878	202.126		662.374	361.686	183.648	178.355
2.92593	695.106	322.457	119.046	202.409		662.891	362.204	183.901	178.618
2.92993	695.656	322.91	119.215	202.692		663.409	362.721	184.154	178.88
2.93393	696.207	323.362	119.384	202.975		663.926	363.239	184.407	179.143
2.93794	696.758	323.814	119.552	203.257		664.444	363.756	184.66	179.406
2.94194	697.309	324.267	119.721	203.54		664.961	364.274	184.913	179.669
2.94595	697.86	324.719	119.89	203.823		665.479	364.792	185.166	179.931
2.94995	698.411	325.172	120.059	204.106		665.996	365.309	185.42	180.194
2.95395	698.962	325.624	120.227	204.389		666.514	365.827	185.673	180.457
2.95796	699.513	326.076	120.396	204.672		667.031	366.344	185.926	180.72
2.96196	700.064	326.529	120.565	204.955		667.549	366.862	186.179	180.982
2.96597	700.615	326.981	120.734	205.238		668.066	367.379	186.432	181.245
2.96997	701.166	327.433	120.902	205.521		668.584	367.897	186.685	181.508
2.97397	701.716	327.886	121.071	205.804		669.101	368.414	186.938	181.77
2.97798	702.267	328.338	121.24	206.087		669.619	368.932	187.191	182.033
2.98198	702.818	328.791	121.408	206.37		670.136	369.449	187.444	182.296
2.98599	703.369	329.243	121.577	206.653		670.654	369.967	187.697	182.559
2.98999	703.92	329.695	121.746	206.936		671.171	370.484	187.951	182.821
2.99399	704.471	330.148	121.915	207.219		671.689	371.002	188.204	183.084
2.998	705.022	330.6	122.083	207.502		672.206	371.519	188.457	183.347
3.002	705.573	331.053	122.252	207.784		672.724	372.037	188.71	183.609
3.00601	706.124	331.505	122.421	208.067		673.241	372.555	188.963	183.872
3.01001	706.675	331.957	122.59	208.35		673.759	373.072	189.216	184.135
3.01401	707.226	332.41	122.758	208.633		674.276	373.59	189.469	184.398
3.01802	707.776	332.862	122.927	208.916		674.794	374.107	189.722	184.66
3.02202	708.327	333.315	123.096	209.199		675.311	374.625	189.975	184.923
3.02603	708.878	333.767	123.264	209.482		675.829	375.142	190.228	185.186
3.03003	709.429	334.219	123.433	209.765		676.346	375.66	190.482	185.448
3.03403	709.98	334.672	123.602	210.048		676.864	376.177	190.735	185.711
3.03804	710.531	335.124	123.771	210.331		677.381	376.695	190.988	185.974
3.04204	711.082	335.577	123.939	210.614		677.899	377.212	191.241	186.237
3.04605	711.633	336.029	124.108	210.897		678.416	377.73	191.494	186.499
3.05005	712.184	336.481	124.277	211.18		678.934	378.247	191.747	186.762
3.05405	712.735	336.934	124.446	211.463		679.451	378.765	192	187.025
3.05806	713.286	337.386	124.614	211.746		679.969	379.282	192.253	187.288
3.06206	713.837	337.838	124.783	212.029		680.486	379.8	192.506	187.55
3.06607	714.387	338.291	124.952	212.311		681.004	380.317	192.759	187.813
3.07007	714.938	338.743	125.12	212.594		681.521	380.835	193.013	188.076
3.07407	715.489	339.196	125.289	212.877		682.039	381.353	193.266	188.338
3.07808	716.04	339.648	125.458	213.16		682.556	381.87	193.519	188.601
3.08208	716.591	340.1	125.627	213.443		683.074	382.388	193.772	188.864
3.08609	717.142	340.553	125.795	213.726		683.591	382.905	194.025	189.127
3.09009	717.693	341.005	125.964	214.009		684.109	383.423	194.278	189.389
3.09409	718.244	341.458	126.133	214.292		684.626	383.94	194.531	189.652
3.0981	718.795	341.91	126.301	214.575		685.144	384.458	194.784	189.915
3.1021	719.346	342.362	126.47	214.858		685.661	384.975	195.037	190.177
3.10611	719.897	342.815	126.639	215.141		686.179	385.493	195.29	190.44
3.11011	720.447	343.267	126.808	215.424		686.696	386.01	195.544	190.703
3.11411	720.998	343.72	126.976	215.707		687.214	386.528	195.797	190.966
3.11812	721.549	344.172	127.145	215.99		687.731	387.045	196.05	191.228
3.12212	722.1	344.624	127.314	216.273		688.249	387.563	196.303	191.491
3.12613	722.651	345.077	127.483	216.555		688.766	388.08	196.556	191.754
3.13013	723.202	345.529	127.651	216.838		689.284	388.598	196.809	192.017
3.13413	723.753	345.982	127.82	217.121		689.801	389.115	197.062	192.279
3.13814	724.304	346.434	127.989	217.404		690.319	389.633	197.315	192.542
3.14214	724.855	346.886	128.157	217.687		690.836	390.151	197.568	192.805
3.14615	725.406	347.339	128.326	217.97		691.354	390.668	197.821	193.067
3.15015	725.957	347.791	128.495	218.253		691.871	391.186	198.075	193.33
3.15415	726.507	348.243	128.664	218.536		692.389	391.703	198.328	193.593
3.15816	727.058	348.696	128.832	218.819		692.906	392.221	198.581	193.856
3.16216	727.609	349.148	129.001	219.102		693.424	392.738	198.834	194.118
3.16617	728.16	349.601	129.17	219.385		693.941	393.256	199.087	194.381
3.17017	728.711	350.053	129.339	219.668		694.459	393.773	199.34	194.644
3.17417	729.262	350.505	129.507	219.951		694.976	394.291	199.593	194.906
3.17818	729.813	350.958	129.676	220.234		695.494	394.808	199.846	195.169
3.18218	730.364	351.41	129.845	220.517		696.011	395.326	200.099	195.432
3.18619	730.915	351.863	130.013	220.8		696.529	395.843	200.352	195.695
3.19019	731.466	352.315	130.182	221.082		697.046	396.361	200.605	195.957
3.19419	732.017	352.767	130.351	221.365		697.564	396.878	200.859	196.22
3.1982	732.568	353.22	130.52	221.648		698.081	397.396	201.112	196.483
3.2022	733.118	353.672	130.688	221.931		698.599	397.914	201.365	196.746
3.20621	733.669	354.125	130.857	222.214		699.116	398.431	201.618	197.008
3.21021	734.22	354.577	131.026	222.497		699.634	398.949	201.871	197.271
3.21421	734.771	355.029	131.195	222.78		700.151	399.466	202.124	197.534
3.21822	735.322	355.482	131.363	223.063		700.669	399.984	202.377	197.796
3.22222	735.873	355.934	131.532	223.346		701.186	400.501	202.63	198.059
3.22623	736.424	356.387	131.701	223.629		701.704	401.019	202.883	198.322
3.23023	736.975	356.839	131.869	223.912		702.221	401.536	203.136	198.585
3.23423	737.526	357.291	132.038	224.195		702.739	402.054	203.39	198.847
3.23824	738.077	357.744	132.207	224.478		703.256	402.571	203.643	199.11
3.24224	738.628	358.196	132.376	224.761		703.774	403.089	203.896	199.373
3.24625	739.178	358.648	132.544	225.044		704.291	403.606	204.149	199.635
3.25025	739.729	359.101	132.713	225.327		704.809	404.124	204.402	199.898
3.25425	740.28	359.553	132.882	225.609		705.326	404.641	204.655	200.161
3.25826	740.831	360.006	133.05	225.892		705.844	405.159	204.908	200.424
3.26226	741.382	360.458	133.219	226.175		706.361	405.676	205.161	200.686
3.26627	741.933	360.91	133.388	226.458		706.879	406.194	205.414	200.949
3.27027	742.484	361.363	133.557	226.741		707.396	406.712	205.667	201.212
3.27427	743.035	361.815	133.725	227.024		707.914	407.229	205.921	201.475
3.27828	743.586	362.268	133.894	227.307		708.431	407.747	206.174	201.737
3.28228	744.137	362.72	134.063	227.59		708.949	408.264	206.427	202
3.28629	744.688	363.172	134.232	227.873		709.466	408.782	206.68	202.263
3.29029	745.238	363.625	134.4	228.156		709.984	409.299	206.933	202.525
3.29429	745.789	364.077	134.569	228.439		710.501	409.817	207.186	202.788
3.2983	746.34	364.53	134.738	228.722		711.019	410.334	207.439	203.051
3.3023	746.891	364.982	134.906	229.005		711.536	410.852	207.692	203.314
3.30631	747.442	365.434	135.075	229.288		712.054	411.369	207.945	203.576
3.31031	747.993	365.887	135.244	229.571		712.571	411.887	208.198	203.839
3.31431	748.544	366.339	135.413	229.853		713.089	412.404	208.452	204.102
3.31832	749.095	366.792	135.581	230.136		713.606	412.922	208.705	204.364
3.32232	749.646	367.244	135.75	230.419		714.124	413.439	208.958	204.627
3.32633	750.197	367.696	135.919	230.702		714.641	413.957	209.211	204.89
3.33033	750.748	368.149	136.088	230.985		715.159	414.474	209.464	205.153
3.33433	751.299	368.601	136.256	231.268		715.676	414.992	209.717	205.415
3.33834	751.849	369.053	136.425	231.551		716.194	415.51	209.97	205.678
3.34234	752.4	369.506	136.594	231.834		716.711	416.027	210.223	205.941
3.34635	752.951	369.958	136.762	232.117		717.229	416.545	210.476	206.204
3.35035	753.502	370.411	136.931	232.4		717.746	417.062	210.729	206.466
3.35435	754.053	370.863	137.1	232.683		718.264	417.58	210.983	206.729
3.35836	754.604	371.315	137.269	232.966		718.781	418.097	211.236	206.992
3.36236	755.155	371.768	137.437	233.249		719.299	418.615	211.489	207.254
3.36637	755.706	372.22	137.606	233.532		719.816	419.132	211.742	207.517
3.37037	756.257	372.673	137.775	233.815		720.334	419.65	211.995	207.78
3.37437	756.808	373.125	137.944	234.098		720.851	420.167	212.248	208.043
3.37838	757.359	373.577	138.112	234.38		721.369	420.685	212.501	208.305
3.38238	757.909	374.03	138.281	234.663		721.886	421.202	212.754	208.568
3.38639	758.46	374.482	138.45	234.946		722.404	421.72	213.007	208.831
3.39039	759.011	374.935	138.618	235.229		722.921	422.237	213.26	209.093
3.39439	759.562	375.387	138.787	235.512		723.439	422.755	213.514	209.356
3.3984	760.113	375.839	138.956	235.795		723.956	423.273	213.767	209.619
3.4024	760.664	376.292	139.125	236.078		724.474	423.79	214.02	209.882
3.40641	761.215	376.744	139.293	236.361		724.991	424.308	214.273	210.144
3.41041	761.766	377.197	139.462	236.644		725.509	424.825	214.526	210.407
3.41441	762.317	377.649	139.631	236.927		726.026	425.343	214.779	210.67
3.41842	762.868	378.101	139.799	237.21		726.544	425.86	215.032	210.933
3.42242	763.419	378.554	139.968	237.493		727.061	426.378	215.285	211.195
3.42643	763.969	379.006	140.137	237.776		727.579	426.895	215.538	211.458
3.43043	764.52	379.458	140.306	238.059		728.097	427.413	215.791	211.721
3.43443	765.071	379.911	140.474	238.342		728.614	427.93	216.045	211.983
3.43844	765.622	380.363	140.643	238.624		729.132	428.448	216.298	212.246
3.44244	766.173	380.816	140.812	238.907		729.649	428.965	216.551	212.509
3.44645	766.724	381.268	140.981	239.19		730.167	429.483	216.804	212.772
3.45045	767.275	381.72	141.149	239.473		730.684	430	217.057	213.034
3.45445	767.826	382.173	141.318	239.756		731.202	430.518	217.31	213.297
3.45846	768.377	382.625	141.487	240.039		731.719	431.035	217.563	213.56
3.46246	768.928	383.078	141.655	240.322		732.237	431.553	217.816	213.822
3.46647	769.479	383.53	141.824	240.605		732.754	432.071	218.069	214.085
3.47047	770.03	383.982	141.993	240.888		733.272	432.588	218.322	214.348
3.47447	770.58	384.435	142.162	241.171		733.789	433.106	218.576	214.611
3.47848	771.131	384.887	142.33	241.454		734.307	433.623	218.829	214.873
3.48248	771.682	385.34	142.499	241.737		734.824	434.141	219.082	215.136
3.48649	772.233	385.792	142.668	242.02		735.342	434.658	219.335	215.399
3.49049	772.784	386.244	142.837	242.303		735.859	435.176	219.588	215.662
3.49449	773.335	386.697	143.005	242.586		736.377	435.693	219.841	215.924
3.4985	773.886	387.149	143.174	242.869		736.894	436.211	220.094	216.187
3.5025	774.437	387.601	143.343	243.151		737.412	436.728	220.347	216.45
3.50651	774.988	388.054	143.511	243.434		737.929	437.246	220.6	216.712
3.51051	775.539	388.506	143.68	243.717		738.447	437.763	220.853	216.975
3.51451	776.09	388.959	143.849	244		738.964	438.281	221.107	217.238
3.51852	776.64	389.411	144.018	244.283		739.482	438.798	221.36	217.501
3.52252	777.191	389.863	144.186	244.566		739.999	439.316	221.613	217.763
3.52653	777.742	390.316	144.355	244.849		740.517	439.833	221.866	218.026
3.53053	778.293	390.768	144.524	245.132		741.034	440.351	222.119	218.289
3.53453	778.844	391.221	144.693	245.415		741.552	440.869	222.372	218.551
3.53854	779.395	391.673	144.861	245.698		742.069	441.386	222.625	218.814
3.54254	779.946	392.125	145.03	245.981		742.587	441.904	222.878	219.077
3.54655	780.497	392.578	145.199	246.264		743.104	442.421	223.131	219.34
3.55055	781.048	393.03	145.367	246.547		743.622	442.939	223.384	219.602
3.55455	781.599	393.483	145.536	246.83		744.139	443.456	223.638	219.865
3.55856	782.15	393.935	145.705	247.113		744.657	443.974	223.891	220.128
3.56256	782.7	394.387	145.874	247.396		745.174	444.491	224.144	220.391
3.56657	783.251	394.84	146.042	247.678		745.692	445.009	224.397	220.653
3.57057	783.802	395.292	146.211	247.961		746.209	445.526	224.65	220.916
3.57457	784.353	395.745	146.38	248.244		746.727	446.044	224.903	221.179
3.57858	784.904	396.197	146.548	248.527		747.244	446.561	225.156	221.441
3.58258	785.455	396.649	146.717	248.81		747.762	447.079	225.409	221.704
3.58659	786.006	397.102	146.886	249.093		748.279	447.596	225.662	221.967
3.59059	786.557	397.554	147.055	249.376		748.797	448.114	225.915	222.23
3.59459	787.108	398.006	147.223	249.659		749.314	448.632	226.169	222.492
3.5986	787.659	398.459	147.392	249.942		749.832	449.149	226.422	222.755
3.6026	788.21	398.911	147.561	250.225		750.349	449.667	226.675	223.018
3.60661	788.761	399.364	147.73	250.508		750.867	450.184	226.928	223.28
3.61061	789.311	399.816	147.898	250.791		751.384	450.702	227.181	223.543
3.61461	789.862	400.268	148.067	251.074		751.902	451.219	227.434	223.806
3.61862	790.413	400.721	148.236	251.357		752.419	451.737	227.687	224.069
3.62262	790.964	401.173	148.404	251.64		752.937	452.254	227.94	224.331
3.62663	791.515	401.626	148.573	251.922		753.454	452.772	228.193	224.594
3.63063	792.066	402.078	148.742	252.205		753.972	453.289	228.446	224.857
3.63463	792.617	402.53	148.911	252.488		754.489	453.807	228.7	225.12
3.63864	793.168	402.983	149.079	252.771		755.007	454.324	228.953	225.382
3.64264	793.719	403.435	149.248	253.054		755.524	454.842	229.206	225.645
3.64665	794.27	403.888	149.417	253.337		756.042	455.359	229.459	225.908
3.65065	794.821	404.34	149.586	253.62		756.559	455.877	229.712	226.17
3.65465	795.371	404.792	149.754	253.903		757.077	456.394	229.965	226.433
3.65866	795.922	405.245	149.923	254.186		757.594	456.912	230.218	226.696
3.66266	796.473	405.697	150.092	254.469		758.112	457.43	230.471	226.959
3.66667	797.024	406.15	150.26	254.752		758.629	457.947	230.724	227.221
3.67067	797.575	406.602	150.429	255.035		759.147	458.465	230.977	227.484
3.67467	798.126	407.054	150.598	255.318		759.664	458.982	231.231	227.747
3.67868	798.677	407.507	150.767	255.601		760.182	459.5	231.484	228.009
3.68268	799.228	407.959	150.935	255.884		760.699	460.017	231.737	228.272
3.68669	799.779	408.411	151.104	256.167		761.217	460.535	231.99	228.535
3.69069	800.33	408.864	151.273	256.449		761.734	461.052	232.243	228.798
3.69469	800.881	409.316	151.442	256.732		762.252	461.57	232.496	229.06
3.6987	801.431	409.769	151.61	257.015		762.769	462.087	232.749	229.323
3.7027	801.982	410.221	151.779	257.298		763.287	462.605	233.002	229.586
3.70671	802.533	410.673	151.948	257.581		763.804	463.122	233.255	229.848
3.71071	803.084	411.126	152.116	257.864		764.322	463.64	233.508	230.111
3.71471	803.635	411.578	152.285	258.147		764.839	464.157	233.762	230.374
3.71872	804.186	412.031	152.454	258.43		765.357	464.675	234.015	230.637
3.72272	804.737	412.483	152.623	258.713		765.874	465.192	234.268	230.899
3.72673	805.288	412.935	152.791	258.996		766.392	465.71	234.521	231.162
3.73073	805.839	413.388	152.96	259.279		766.909	466.228	234.774	231.425
3.73473	806.39	413.84	153.129	259.562		767.427	466.745	235.027	231.688
3.73874	806.941	414.293	153.297	259.845		767.944	467.263	235.28	231.95
3.74274	807.492	414.745	153.466	260.128		768.462	467.78	235.533	232.213
3.74675	808.042	415.197	153.635	260.411		768.979	468.298	235.786	232.476
3.75075	808.593	415.65	153.804	260.694		769.497	468.815	236.039	232.738
3.75475	809.144	416.102	153.972	260.976		770.014	469.333	236.293	233.001
3.75876	809.695	416.555	154.141	261.259		770.532	469.85	236.546	233.264
3.76276	810.246	417.007	154.31	261.542		771.049	470.368	236.799	233.527
3.76677	810.797	417.459	154.479	261.825		771.567	470.885	237.052	233.789
3.77077	811.348	417.912	154.647	262.108		772.084	471.403	237.305	234.052
3.77477	811.899	418.364	154.816	262.391		772.602	471.92	237.558	234.315
3.77878	812.45	418.816	154.985	262.674		773.119	472.438	237.811	234.577
3.78278	813.001	419.269	155.153	262.957		773.637	472.955	238.064	234.84
3.78679	813.552	419.721	155.322	263.24		774.154	473.473	238.317	235.103
3.79079	814.102	420.174	155.491	263.523		774.672	473.991	238.57	235.366
3.79479	814.653	420.626	155.66	263.806		775.189	474.508	238.824	235.628
3.7988	815.204	421.078	155.828	264.089		775.707	475.026	239.077	235.891
3.8028	815.755	421.531	155.997	264.372		776.224	475.543	239.33	236.154
3.80681	816.306	421.983	156.166	264.655		776.742	476.061	239.583	236.417
3.81081	816.857	422.436	156.335	264.938		777.259	476.578	239.836	236.679
3.81481	817.408	422.888	156.503	265.22		777.777	477.096	240.089	236.942
3.81882	817.959	423.34	156.672	265.503		778.294	477.613	240.342	237.205
3.82282	818.51	423.793	156.841	265.786		778.812	478.131	240.595	237.467
3.82683	819.061	424.245	157.009	266.069		779.329	478.648	240.848	237.73
3.83083	819.612	424.698	157.178	266.352		779.847	479.166	241.101	237.993
3.83483	820.162	425.15	157.347	266.635		780.364	479.683	241.355	238.256
3.83884	820.713	425.602	157.516	266.918		780.882	480.201	241.608	238.518
3.84284	821.264	426.055	157.684	267.201		781.399	480.718	241.861	238.781
3.84685	821.815	426.507	157.853	267.484		781.917	481.236	242.114	239.044
3.85085	822.366	426.96	158.022	267.767		782.434	481.753	242.367	239.306
3.85485	822.917	427.412	158.19	268.05		782.952	482.271	242.62	239.569
3.85886	823.468	427.864	158.359	268.333		783.469	482.789	242.873	239.832
3.86286	824.019	428.317	158.528	268.616		783.987	483.306	243.126	240.095
3.86687	824.57	428.769	158.697	268.899		784.504	483.824	243.379	240.357
3.87087	825.121	429.221	158.865	269.182		785.022	484.341	243.632	240.62
3.87487	825.672	429.674	159.034	269.465		785.539	484.859	243.886	240.883
3.87888	826.223	430.126	159.203	269.747		786.057	485.376	244.139	241.146
3.88288	826.773	430.579	159.372	270.03		786.574	485.894	244.392	241.408
3.88689	827.324	431.031	159.54	270.313		787.092	486.411	244.645	241.671
3.89089	827.875	431.483	159.709	270.596		787.609	486.929	244.898	241.934
3.89489	828.426	431.936	159.878	270.879		788.127	487.446	245.151	242.196
3.8989	828.977	432.388	160.046	271.162		788.644	487.964	245.404	242.459
3.9029	829.528	432.841	160.215	271.445		789.162	488.481	245.657	242.722
3.90691	830.079	433.293	160.384	271.728		789.679	488.999	245.91	242.985
3.91091	830.63	433.745	160.553	272.011		790.197	489.516	246.163	243.247
3.91491	831.181	434.198	160.721	272.294		790.714	490.034	246.417	243.51
3.91892	831.732	434.65	160.89	272.577		791.232	490.552	246.67	243.773
3.92292	832.283	435.103	161.059	272.86		791.749	491.069	246.923	244.035
3.92693	832.833	435.555	161.228	273.143		792.267	491.587	247.176	244.298
3.93093	833.384	436.007	161.396	273.426		792.784	492.104	247.429	244.561
3.93493	833.935	436.46	161.565	273.709		793.302	492.622	247.682	244.824
3.93894	834.486	436.912	161.734	273.991		793.819	493.139	247.935	245.086
3.94294	835.037	437.364	161.902	274.274		794.337	493.657	248.188	245.349
3.94695	835.588	437.817	162.071	274.557		794.854	494.174	248.441	245.612
3.95095	836.139	438.269	162.24	274.84		795.372	494.692	248.694	245.875
3.95495	836.69	438.722	162.409	275.123		795.889	495.209	248.948	246.137
3.95896	837.241	439.174	162.577	275.406		796.407	495.727	249.201	246.4
3.96296	837.792	439.626	162.746	275.689		796.924	496.244	249.454	246.663
3.96697	838.343	440.079	162.915	275.972		797.442	496.762	249.707	246.925
3.97097	838.893	440.531	163.084	276.255		797.959	497.279	249.96	247.188
3.97497	839.444	440.984	163.252	276.538		798.477	497.797	250.213	247.451
3.97898	839.995	441.436	163.421	276.821		798.994	498.314	250.466	247.714
3.98298	840.546	441.888	163.59	277.104		799.512	498.832	250.719	247.976
3.98699	841.097	442.341	163.758	277.387		800.029	499.35	250.972	248.239
3.99099	841.648	442.793	163.927	277.67		800.547	499.867	251.225	248.502
3.99499	842.199	443.246	164.096	277.953		801.064	500.385	251.479	248.764
3.999	842.75	443.698	164.265	278.236		801.582	500.902	251.732	249.027
4.003	843.301	444.15	164.433	278.518		802.1	501.42	251.985	249.29
4.00701	843.852	444.603	164.602	278.801		802.617	501.937	252.238	249.553
4.01101	844.403	445.055	164.771	279.084		803.135	502.455	252.491	249.815
4.01502	844.954	445.508	164.939	279.367		803.652	502.972	252.744	250.078
4.01902	845.504	445.96	165.108	279.65		804.17	503.49	252.997	250.341
4.02302	846.055	446.412	165.277	279.933		804.687	504.007	253.25	250.604
4.02703	846.606	446.865	165.446	280.216		805.205	504.525	253.503	250.866
4.03103	847.157	447.317	165.614	280.499		805.722	505.042	253.756	251.129
4.03504	847.708	447.769	165.783	280.782		806.24	505.56	254.01	251.392
4.03904	848.259	448.222	165.952	281.065		806.757	506.077	254.263	251.654
4.04304	848.81	448.674	166.121	281.348		807.275	506.595	254.516	251.917
4.04705	849.361	449.127	166.289	281.631		807.792	507.112	254.769	252.18
4.05105	849.912	449.579	166.458	281.914		808.31	507.63	255.022	252.443
4.05506	850.463	450.031	166.627	282.197		808.827	508.148	255.275	252.705
4.05906	851.014	450.484	166.795	282.48		809.345	508.665	255.528	252.968
4.06306	851.564	450.936	166.964	282.763		809.862	509.183	255.781	253.231
4.06707	852.115	451.389	167.133	283.045		810.38	509.7	256.034	253.493
4.07107	852.666	451.841	167.302	283.328		810.897	510.218	256.287	253.756
4.07508	853.217	452.293	167.47	283.611		811.415	510.735	256.541	254.019
4.07908	853.768	452.746	167.639	283.894		811.932	511.253	256.794	254.282
4.08308	854.319	453.198	167.808	284.177		812.45	511.77	257.047	254.544
4.08709	854.87	453.651	167.977	284.46		812.967	512.288	257.3	254.807
4.09109	855.421	454.103	168.145	284.743		813.485	512.805	257.553	255.07
4.0951	855.972	454.555	168.314	285.026		814.002	513.323	257.806	255.333
4.0991	856.523	455.008	168.483	285.309		814.52	513.84	258.059	255.595
4.1031	857.074	455.46	168.651	285.592		815.037	514.358	258.312	255.858
4.10711	857.624	455.913	168.82	285.875		815.555	514.875	258.565	256.121
4.11111	858.175	456.365	168.989	286.158		816.072	515.393	258.818	256.383
4.11512	858.726	456.817	169.158	286.441		816.59	515.911	259.072	256.646
4.11912	859.277	457.27	169.326	286.724		817.107	516.428	259.325	256.909
4.12312	859.828	457.722	169.495	287.007		817.625	516.946	259.578	257.172
4.12713	860.379	458.174	169.664	287.289		818.142	517.463	259.831	257.434
4.13113	860.93	458.627	169.833	287.572		818.66	517.981	260.084	257.697
4.13514	861.481	459.079	170.001	287.855		819.177	518.498	260.337	257.96
4.13914	862.032	459.532	170.17	288.138		819.695	519.016	260.59	258.222
4.14314	862.583	459.984	170.339	288.421		820.212	519.533	260.843	258.485
4.14715	863.134	460.436	170.507	288.704		820.73	520.051	261.096	258.748
4.15115	863.685	460.889	170.676	288.987		821.247	520.568	261.349	259.011
4.15516	864.235	461.341	170.845	289.27		821.765	521.086	261.603	259.273
4.15916	864.786	461.794	171.014	289.553		822.282	521.603	261.856	259.536
4.16316	865.337	462.246	171.182	289.836		822.8	522.121	262.109	259.799
4.16717	865.888	462.698	171.351	290.119		823.317	522.638	262.362	260.062
4.17117	866.439	463.151	171.52	290.402		823.835	523.156	262.615	260.324
4.17518	866.99	463.603	171.688	290.685		824.352	523.673	262.868	260.587
4.17918	867.541	464.056	171.857	290.968		824.87	524.191	263.121	260.85
4.18318	868.092	464.508	172.026	291.251		825.387	524.709	263.374	261.112
4.18719	868.643	464.96	172.195	291.534		825.905	525.226	263.627	261.375
4.19119	869.194	465.413	172.363	291.816		826.422	525.744	263.88	261.638
4.1952	869.745	465.865	172.532	292.099		826.94	526.261	264.134	261.901
4.1992	870.295	466.318	172.701	292.382		827.457	526.779	264.387	262.163
4.2032	870.846	466.77	172.87	292.665		827.975	527.296	264.64	262.426
4.20721	871.397	467.222	173.038	292.948		828.492	527.814	264.893	262.689
4.21121	871.948	467.675	173.207	293.231		829.01	528.331	265.146	262.951
4.21522	872.499	468.127	173.376	293.514		829.527	528.849	265.399	263.214
4.21922	873.05	468.579	173.544	293.797		830.045	529.366	265.652	263.477
4.22322	873.601	469.032	173.713	294.08		830.562	529.884	265.905	263.74
4.22723	874.152	469.484	173.882	294.363		831.08	530.401	266.158	264.002
4.23123	874.703	469.937	174.051	294.646		831.597	530.919	266.411	264.265
4.23524	875.254	470.389	174.219	294.929		832.115	531.436	266.665	264.528
4.23924	875.805	470.841	174.388	295.212		832.632	531.954	266.918	264.791
4.24324	876.355	471.294	174.557	295.495		833.15	532.471	267.171	265.053
4.24725	876.906	471.746	174.726	295.778		833.667	532.989	267.424	265.316
4.25125	877.457	472.199	174.894	296.061		834.185	533.507	267.677	265.579
4.25526	878.008	472.651	175.063	296.343		834.702	534.024	267.93	265.841
4.25926	878.559	473.103	175.232	296.626		835.22	534.542	268.183	266.104
4.26326	879.11	473.556	175.4	296.909		835.737	535.059	268.436	266.367
4.26727	879.661	474.008	175.569	297.192		836.255	535.577	268.689	266.63
4.27127	880.212	474.461	175.738	297.475		836.772	536.094	268.942	266.892
4.27528	880.763	474.913	175.907	297.758		837.29	536.612	269.196	267.155
4.27928	881.314	475.365	176.075	298.041		837.807	537.129	269.449	267.418
4.28328	881.865	475.818	176.244	298.324		838.325	537.647	269.702	267.68
4.28729	882.416	476.27	176.413	298.607		838.842	538.164	269.955	267.943
4.29129	882.966	476.723	176.582	298.89		839.36	538.682	270.208	268.206
4.2953	883.517	477.175	176.75	299.173		839.877	539.199	270.461	268.469
4.2993	884.068	477.627	176.919	299.456		840.395	539.717	270.714	268.731
4.3033	884.619	478.08	177.088	299.739		840.912	540.234	270.967	268.994
4.30731	885.17	478.532	177.256	300.022		841.43	540.752	271.22	269.257
4.31131	885.721	478.984	177.425	300.305		841.947	541.27	271.473	269.52
4.31532	886.272	479.437	177.594	300.587		842.465	541.787	271.727	269.782
4.31932	886.823	479.889	177.763	300.87		842.982	542.305	271.98	270.045
4.32332	887.374	480.342	177.931	301.153		843.5	542.822	272.233	270.308
4.32733	887.925	480.794	178.1	301.436		844.017	543.34	272.486	270.57
4.33133	888.476	481.246	178.269	301.719		844.535	543.857	272.739	270.833
4.33534	889.026	481.699	178.437	302.002		845.052	544.375	272.992	271.096
4.33934	889.577	482.151	178.606	302.285		845.57	544.892	273.245	271.359
4.34334	890.128	482.604	178.775	302.568		846.087	545.41	273.498	271.621
4.34735	890.679	483.056	178.944	302.851		846.605	545.927	273.751	271.884
4.35135	891.23	483.508	179.112	303.134		847.122	546.445	274.004	272.147
4.35536	891.781	483.961	179.281	303.417		847.64	546.962	274.258	272.409
4.35936	892.332	484.413	179.45	303.7		848.157	547.48	274.511	272.672
4.36336	892.883	484.866	179.619	303.983		848.675	547.997	274.764	272.935
4.36737	893.434	485.318	179.787	304.266		849.192	548.515	275.017	273.198
4.37137	893.985	485.77	179.956	304.549		849.71	549.032	275.27	273.46
4.37538	894.536	486.223	180.125	304.832		850.227	549.55	275.523	273.723
4.37938	895.086	486.675	180.293	305.114		850.745	550.068	275.776	273.986
4.38338	895.637	487.128	180.462	305.397		851.262	550.585	276.029	274.248
4.38739	896.188	487.58	180.631	305.68		851.78	551.103	276.282	274.511
4.39139	896.739	488.032	180.8	305.963		852.297	551.62	276.535	274.774
4.3954	897.29	488.485	180.968	306.246		852.815	552.138	276.789	275.037
4.3994	897.841	488.937	181.137	306.529		853.332	552.655	277.042	275.299
4.4034	898.392	489.389	181.306	306.812		853.85	553.173	277.295	275.562
4.40741	898.943	489.842	181.475	307.095		854.367	553.69	277.548	275.825
4.41141	899.494	490.294	181.643	307.378		854.885	554.208	277.801	276.088
4.41542	900.045	490.747	181.812	307.661		855.402	554.725	278.054	276.35
4.41942	900.596	491.199	181.981	307.944		855.92	555.243	278.307	276.613
4.42342	901.147	491.651	182.149	308.227		856.437	555.76	278.56	276.876
4.42743	901.697	492.104	182.318	308.51		856.955	556.278	278.813	277.138
4.43143	902.248	492.556	182.487	308.793		857.472	556.795	279.066	277.401
4.43544	902.799	493.009	182.656	309.076		857.99	557.313	279.32	277.664
4.43944	903.35	493.461	182.824	309.359		858.507	557.83	279.573	277.927
4.44344	903.901	493.913	182.993	309.641		859.025	558.348	279.826	278.189
4.44745	904.452	494.366	183.162	309.924		859.542	558.866	280.079	278.452
4.45145	905.003	494.818	183.331	310.207		860.06	559.383	280.332	278.715
4.45546	905.554	495.271	183.499	310.49		860.577	559.901	280.585	278.977
4.45946	906.105	495.723	183.668	310.773		861.095	560.418	280.838	279.24
4.46346	906.656	496.175	183.837	311.056		861.612	560.936	281.091	279.503
4.46747	907.207	496.628	184.005	311.339		862.13	561.453	281.344	279.766
4.47147	907.757	497.08	184.174	311.622		862.647	561.971	281.597	280.028
4.47548	908.308	497.532	184.343	311.905		863.165	562.488	281.851	280.291
4.47948	908.859	497.985	184.512	312.188		863.682	563.006	282.104	280.554
4.48348	909.41	498.437	184.68	312.471		864.2	563.523	282.357	280.817
4.48749	909.961	498.89	184.849	312.754		864.717	564.041	282.61	281.079
4.49149	910.512	499.342	185.018	313.037		865.235	564.558	282.863	281.342
4.4955	911.063	499.794	185.186	313.32		865.752	565.076	283.116	281.605
4.4995	911.614	500.247	185.355	313.603		866.27	565.593	283.369	281.867
4.5035	912.165	500.699	185.524	313.885		866.787	566.111	283.622	282.13
4.50751	912.716	501.152	185.693	314.168		867.305	566.629	283.875	282.393
4.51151	913.267	501.604	185.861	314.451		867.822	567.146	284.128	282.656
4.51552	913.817	502.056	186.03	314.734		868.34	567.664	284.382	282.918
4.51952	914.368	502.509	186.199	315.017		868.857	568.181	284.635	283.181
4.52352	914.919	502.961	186.368	315.3		869.375	568.699	284.888	283.444
4.52753	915.47	503.414	186.536	315.583		869.892	569.216	285.141	283.706
4.53153	916.021	503.866	186.705	315.866		870.41	569.734	285.394	283.969
4.53554	916.572	504.318	186.874	316.149		870.927	570.251	285.647	284.232
4.53954	917.123	504.771	187.042	316.432		871.445	570.769	285.9	284.495
4.54354	917.674	505.223	187.211	316.715		871.962	571.286	286.153	284.757
4.54755	918.225	505.676	187.38	316.998		872.48	571.804	286.406	285.02
4.55155	918.776	506.128	187.549	317.281		872.997	572.321	286.659	285.283
4.55556	919.327	506.58	187.717	317.564		873.515	572.839	286.913	285.546
4.55956	919.878	507.033	187.886	317.847		874.032	573.356	287.166	285.808
4.56356	920.428	507.485	188.055	318.13		874.55	573.874	287.419	286.071
4.56757	920.979	507.937	188.224	318.412		875.067	574.391	287.672	286.334
4.57157	921.53	508.39	188.392	318.695		875.585	574.909	287.925	286.596
4.57558	922.081	508.842	188.561	318.978		876.103	575.427	288.178	286.859
4.57958	922.632	509.295	188.73	319.261		876.62	575.944	288.431	287.122
4.58358	923.183	509.747	188.898	319.544		877.138	576.462	288.684	287.385
4.58759	923.734	510.199	189.067	319.827		877.655	576.979	288.937	287.647
4.59159	924.285	510.652	189.236	320.11		878.173	577.497	289.19	287.91
4.5956	924.836	511.104	189.405	320.393		878.69	578.014	289.444	288.173
4.5996	925.387	511.557	189.573	320.676		879.208	578.532	289.697	288.435
4.6036	925.938	512.009	189.742	320.959		879.725	579.049	289.95	288.698
4.60761	926.488	512.461	189.911	321.242		880.243	579.567	290.203	288.961
4.61161	927.039	512.914	190.08	321.525		880.76	580.084	290.456	289.224
4.61562	927.59	513.366	190.248	321.808		881.278	580.602	290.709	289.486
4.61962	928.141	513.819	190.417	322.091		881.795	581.119	290.962	289.749
4.62362	928.692	514.271	190.586	322.374		882.313	581.637	291.215	290.012
4.62763	929.243	514.723	190.754	322.656		882.83	582.154	291.468	290.275
4.63163	929.794	515.176	190.923	322.939		883.348	582.672	291.721	290.537
4.63564	930.345	515.628	191.092	323.222		883.865	583.189	291.975	290.8
4.63964	930.896	516.081	191.261	323.505		884.383	583.707	292.228	291.063
4.64364	931.447	516.533	191.429	323.788		884.9	584.225	292.481	291.325
4.64765	931.998	516.985	191.598	324.071		885.418	584.742	292.734	291.588
4.65165	932.548	517.438	191.767	324.354		885.935	585.26	292.987	291.851
4.65566	933.099	517.89	191.935	324.637		886.453	585.777	293.24	292.114
4.65966	933.65	518.342	192.104	324.92		886.97	586.295	293.493	292.376
4.66366	934.201	518.795	192.273	325.203		887.488	586.812	293.746	292.639
4.66767	934.752	519.247	192.442	325.486		888.005	587.33	293.999	292.902
4.67167	935.303	519.7	192.61	325.769		888.523	587.847	294.252	293.164
4.67568	935.854	520.152	192.779	326.052		889.04	588.365	294.506	293.427
4.67968	936.405	520.604	192.948	326.335		889.558	588.882	294.759	293.69
4.68368	936.956	521.057	193.117	326.618		890.075	589.4	295.012	293.953
4.68769	937.507	521.509	193.285	326.901		890.593	589.917	295.265	294.215
4.69169	938.058	521.962	193.454	327.183		891.11	590.435	295.518	294.478
4.6957	938.609	522.414	193.623	327.466		891.628	590.952	295.771	294.741
4.6997	939.159	522.866	193.791	327.749		892.145	591.47	296.024	295.004
4.7037	939.71	523.319	193.96	328.032		892.663	591.988	296.277	295.266
4.70771	940.261	523.771	194.129	328.315		893.18	592.505	296.53	295.529
4.71171	940.812	524.224	194.298	328.598		893.698	593.023	296.783	295.792
4.71572	941.363	524.676	194.466	328.881		894.215	593.54	297.037	296.054
4.71972	941.914	525.128	194.635	329.164		894.733	594.058	297.29	296.317
4.72372	942.465	525.581	194.804	329.447		895.25	594.575	297.543	296.58
4.72773	943.016	526.033	194.973	329.73		895.768	595.093	297.796	296.843
4.73173	943.567	526.486	195.141	330.013		896.285	595.61	298.049	297.105
4.73574	944.118	526.938	195.31	330.296		896.803	596.128	298.302	297.368
4.73974	944.669	527.39	195.479	330.579		897.32	596.645	298.555	297.631
4.74374	945.219	527.843	195.647	330.862		897.838	597.163	298.808	297.893
4.74775	945.77	528.295	195.816	331.145		898.355	597.68	299.061	298.156
4.75175	946.321	528.747	195.985	331.428		898.873	598.198	299.314	298.419
4.75576	946.872	529.2	196.154	331.71		899.39	598.715	299.568	298.682
4.75976	947.423	529.652	196.322	331.993		899.908	599.233	299.821	298.944
4.76376	947.974	530.105	196.491	332.276		900.425	599.75	300.074	299.207
4.76777	948.525	530.557	196.66	332.559		900.943	600.268	300.327	299.47
4.77177	949.076	531.009	196.829	332.842		901.46	600.786	300.58	299.733
4.77578	949.627	531.462	196.997	333.125		901.978	601.303	300.833	299.995
4.77978	950.178	531.914	197.166	333.408		902.495	601.821	301.086	300.258
4.78378	950.729	532.367	197.335	333.691		903.013	602.338	301.339	300.521
4.78779	951.279	532.819	197.503	333.974		903.53	602.856	301.592	300.783
4.79179	951.83	533.271	197.672	334.257		904.048	603.373	301.845	301.046
4.7958	952.381	533.724	197.841	334.54		904.565	603.891	302.099	301.309
4.7998	952.932	534.176	198.01	334.823		905.083	604.408	302.352	301.572
4.8038	953.483	534.629	198.178	335.106		905.6	604.926	302.605	301.834
4.80781	954.034	535.081	198.347	335.389		906.118	605.443	302.858	302.097
4.81181	954.585	535.533	198.516	335.672		906.635	605.961	303.111	302.36
4.81582	955.136	535.986	198.684	335.954		907.153	606.478	303.364	302.622
4.81982	955.687	536.438	198.853	336.237		907.67	606.996	303.617	302.885
4.82382	956.238	536.891	199.022	336.52		908.188	607.513	303.87	303.148
4.82783	956.789	537.343	199.191	336.803		908.705	608.031	304.123	303.411
4.83183	957.34	537.795	199.359	337.086		909.223	608.549	304.376	303.673
4.83584	957.89	538.248	199.528	337.369		909.74	609.066	304.63	303.936
4.83984	958.441	538.7	199.697	337.652		910.258	609.584	304.883	304.199
4.84384	958.992	539.152	199.866	337.935		910.775	610.101	305.136	304.462
4.84785	959.543	539.605	200.034	338.218		911.293	610.619	305.389	304.724
4.85185	960.094	540.057	200.203	338.501		911.81	611.136	305.642	304.987
4.85586	960.645	540.51	200.372	338.784		912.328	611.654	305.895	305.25
4.85986	961.196	540.962	200.54	339.067		912.845	612.171	306.148	305.512
4.86386	961.747	541.414	200.709	339.35		913.363	612.689	306.401	305.775
4.86787	962.298	541.867	200.878	339.633		913.88	613.206	306.654	306.038
4.87187	962.849	542.319	201.047	339.916		914.398	613.724	306.907	306.301
4.87588	963.4	542.772	201.215	340.199		914.915	614.241	307.16	306.563
4.87988	963.95	543.224	201.384	340.481		915.433	614.759	307.414	306.826
4.88388	964.501	543.676	201.553	340.764		915.95	615.276	307.667	307.089
4.88789	965.052	544.129	201.722	341.047		916.468	615.794	307.92	307.351
4.89189	965.603	544.581	201.89	341.33		916.985	616.311	308.173	307.614
4.8959	966.154	545.034	202.059	341.613		917.503	616.829	308.426	307.877
4.8999	966.705	545.486	202.228	341.896		918.02	617.347	308.679	308.14
4.9039	967.256	545.938	202.396	342.179		918.538	617.864	308.932	308.402
4.90791	967.807	546.391	202.565	342.462		919.055	618.382	309.185	308.665
4.91191	968.358	546.843	202.734	342.745		919.573	618.899	309.438	308.928
4.91592	968.909	547.295	202.903	343.028		920.09	619.417	309.691	309.191
4.91992	969.46	547.748	203.071	343.311		920.608	619.934	309.945	309.453
4.92392	970.011	548.2	203.24	343.594		921.125	620.452	310.198	309.716
4.92793	970.561	548.653	203.409	343.877		921.643	620.969	310.451	309.979
4.93193	971.112	549.105	203.577	344.16		922.16	621.487	310.704	310.241
4.93594	971.663	549.557	203.746	344.443		922.678	622.004	310.957	310.504
4.93994	972.214	550.01	203.915	344.726		923.195	622.522	311.21	310.767
4.94394	972.765	550.462	204.084	345.008		923.713	623.039	311.463	311.03
4.94795	973.316	550.915	204.252	345.291		924.23	623.557	311.716	311.292
4.95195	973.867	551.367	204.421	345.574		924.748	624.074	311.969	311.555
4.95596	974.418	551.819	204.59	345.857		925.265	624.592	312.222	311.818
4.95996	974.969	552.272	204.759	346.14		925.783	625.109	312.476	312.08
4.96396	975.52	552.724	204.927	346.423		926.3	625.627	312.729	312.343
4.96797	976.071	553.177	205.096	346.706		926.818	626.145	312.982	312.606
4.97197	976.621	553.629	205.265	346.989		927.335	626.662	313.235	312.869
4.97598	977.172	554.081	205.433	347.272		927.853	627.18	313.488	313.131
4.97998	977.723	554.534	205.602	347.555		928.37	627.697	313.741	313.394
4.98398	978.274	554.986	205.771	347.838		928.888	628.215	313.994	313.657
4.98799	978.825	555.439	205.94	348.121		929.405	628.732	314.247	313.92
4.99199	979.376	555.891	206.108	348.404		929.923	629.25	314.5	314.182
4.996	979.927	556.343	206.277	348.687		930.44	629.767	314.753	314.445
5	980.478	556.796	206.446	348.97		930.958	630.285	315.007	314.708

## Sheet: FIG7BC
Subject - Adult	HVA	VMA		Subject - Child	HVA	VMA
1	89.4345	123.868		1	31.3957	-1.8688
2	96.1323	63.65		2	64.2889	27.9388
3	44.1309	20.3833		3	72.8175	0.133077
4	67.1408	29.4922		4	119.24	-9.71274
5	77.2829	78.3474		5	115.04	-33.3032
6	93.4451	135.163		6	102.14	34.428
7	4.38258	45.0402		7	57.7293	46.7329
8	83.2173	130.655		8	63.8476	-6.44349
9	73.0238	12.8638		9	12.6916	-10.2096
10	85.2871	56.1387		10	118.872	-18.3731
11	65.0311	-57.6224		11	96.1445	16.647
12	103.373	67.3638		12	124.658	64.62
13	129.411	73.9231		13	126.289	-69.8715
14	67.0202	103.978		14	119.004	17.2323
15	39.433	20.5441		15	62.693	-30.3949
16	90.0602	63.8479		16	146.432	75.7112
17	110.883	54.745		17	63.6101	-43.0522
18	84.1145	18.3437		18	20.3517	20.3439
19	76.9986	11.0804		19	57.186	-32.7726
20	64.2751	4.75892		20	90.4508	-5.06768
21	117.344	176.406		21	74.2446	-6.00696
22	152.398	-1.30208		22	77.6571	80.8333
23	68.4495	-8.4084		23	129.325	-11.0081
24	48.657	39.2133		24	102.943	-33.9508
				25	144.476	42.452

## Sheet: FIG7DE
Subject - Adult	HM	VM	LVM	UVM		Subject - Child	HM	VM	LVM	UVM
1	681.029	260.157	210.641	49.5157		1	658.683	479.943	237.729	242.214
2	624.058	218.887	144.274	74.613		2	364.095	186.961	106.539	80.4219
3	745.938	476.255	262.397	213.859		3	749.472	349.39	174.811	174.579
4	399.406	198.64	113.966	84.6741		4	883.175	223.421	106.285	117.135
5	563.415	249.351	173.515	75.8354		5	870.926	234.871	97.8804	136.99
6	646.956	234.921	196.842	38.0787		6	460.165	149.043	87.3499	61.6936
7	511.392	489.46	299.843	189.617		7	407.494	224.943	138.752	86.1909
8	708.617	292.193	241.538	50.6556		8	523.783	270.286	130.789	139.497
9	448.564	208.615	111.017	97.5987		9	424.422	373.771	177.345	196.425
10	739.942	297.528	190.521	107.007		10	666.574	169.591	77.0056	92.5851
11	697.702	355.31	126.47	228.839		11	554.074	194.309	105.241	89.0679
12	748.864	238.521	159.43	79.0913		12	727.553	168.839	111.696	57.1436
13	420.935	90.2014	61.7706	28.4308		13	520.036	117.48	38.2189	79.2616
14	470.715	234.423	178.148	56.2745		14	425.644	108.072	58.6919	49.3802
15	522.951	350.698	193.361	157.337		15	686.96	359.067	152.249	206.818
16	684.224	259.337	171.064	88.2733		16	353.609	54.678	37.6883	16.9897
17	704.831	202.046	128.676	73.3706		17	381.71	197.494	77.4907	120.003
18	801.599	326.959	178.473	148.485		18	342.274	279.049	153.717	125.332
19	629.216	279.404	147.442	131.962		19	304.302	168.977	70.6441	98.3332
20	448.992	230.591	118.039	112.552		20	796.069	300.253	146.322	153.93
21	711.755	185.386	174.451	10.9351		21	764.142	350.399	169.937	180.461
22	802.515	108.404	53.8493	54.5551		22	384.231	169.302	118.864	50.438
23	494.236	242.194	116.006	126.188		23	527.852	113.279	53.5222	59.7571
24	875.287	532.736	318.594	214.142		24	814.352	260.901	108.306	152.595
						25	353.681	57.0077	34.5541	22.4536
